# Supplementary material for: Structure-Guided Design of a KMT9 Inhibitor Prodrug with Cellular Activity
Source: J Med Chem. 2025 Jun 17;68(13):13295–320. doi: 10.1021/acs.jmedchem.4c02953 (PMC12257510; doi:10.1021/acs.jmedchem.4c02953)
Supplement: Supplementary file 1 [file jm4c02953_si_001.csv]

Compound_ID	SMILES
1	OC([C@H](CCN(C[C@@H](O[C@H]1N2C=NC3=C(N=CN=C23)N)[C@H]([C@H]1O)O)CC[C@H](N)C(O)=O)N)=O
2a	OC([C@H](CCN(C[C@@H](O[C@H]1N2C=NC3=C(N=CN=C23)N)[C@H]([C@H]1O)O)CC[C@H](N)C4=CC=CC=C4)N)=O
2b	OC([C@H](CCN(C[C@@H](O[C@H]1N2C=NC3=C(N=CN=C23)N)[C@H]([C@H]1O)O)CC[C@H](N)CCC)N)=O
2c	OC([C@H](CCN(C[C@@H](O[C@H]1N2C=NC3=C(N=CN=C23)N)[C@H]([C@H]1O)O)CC[C@H](N)C)N)=O
2d	OC([C@@H](N)CCN(CCCN)C[C@H]([C@@H](O)[C@H]1O)O[C@H]1N2C=NC3=C(N)N=CN=C23)=O
3a	OC([C@H](CCN(C[C@@H](O[C@H]1N2C=NC3=C(N=CN=C23)N)[C@H]([C@H]1O)O)CCCNC)N)=O
3b	OC([C@H](CCN(C[C@@H](O[C@H]1N2C=NC3=C(N=CN=C23)N)[C@H]([C@H]1O)O)CCCN(C)C)N)=O
3c	OC([C@H](CCN(C[C@@H](O[C@H]1N2C=NC3=C(N=CN=C23)N)[C@H]([C@H]1O)O)CCNC)N)=O
3d	OC([C@H](CCN(C[C@@H](O[C@H]1N2C=NC3=C(N=CN=C23)N)[C@H]([C@H]1O)O)CCCCNC)N)=O
4a	NCCCN(C[C@@H](O[C@H]1N2C=NC3=C(N=CN=C23)N)[C@H]([C@H]1O)O)CCCC(O)=O
4b	NCCCN(C[C@@H](O[C@H]1N2C=NC3=C(N=CN=C23)N)[C@H]([C@H]1O)O)CC[C@H](N)C(F)F
4c	NCCCN(C[C@@H](O[C@H]1N2C=NC3=C(N=CN=C23)N)[C@H]([C@H]1O)O)CC[C@H](N)C(F)(F)F
4d	NCCCN(C[C@@H](O[C@H]1N2C=NC3=C(N=CN=C23)N)[C@H]([C@H]1O)O)CC4CCNCC4
4e	NCCCN(C[C@@H](O[C@H]1N2C=NC3=C(N=CN=C23)N)[C@H]([C@H]1O)O)CC[C@H](C)N4CCC(O)CC4
4f	NCCCN(C[C@@H](O[C@H]1N2C=NC3=C(N=CN=C23)N)[C@H]([C@H]1O)O)CC[C@@H]4NCC=C4
4g	NCCCN(C[C@@H](O[C@H]1N2C=NC3=C(N=CN=C23)N)[C@H]([C@H]1O)O)CCC4=NNN=N4
5a	OC([C@H](CCN(C[C@@H](O[C@H]1N2C=NC3=C(N=CN=C23)N)[C@H]([C@H]1O)O)CCCNCC4=CC=CC=C4)N)=O
5b	OC([C@H](CCN(C[C@@H](O[C@H]1N2C=NC3=C(N=CN=C23)N)[C@H]([C@H]1O)O)CCCNCCC4=CC=CC=C4)N)=O
5c	OC([C@H](CCN(C[C@@H](O[C@H]1N2C=NC3=C(N=CN=C23)N)[C@H]([C@H]1O)O)CCCNCCCC4=CC=CC=C4)N)=O
6	OC([C@H](CCN(C[C@@H](C[C@H]1N2C=CC3=C(N=CN=C23)NC)[C@H]([C@H]1O)O)CCCNCCC4=CC=CC=C4)N)=O
7a	OC([C@H](CCN(C[C@@H](C[C@H]1N2C=CC3=C(N=CN=C23)NC)[C@H]([C@H]1O)O)CCCNCCC4=CC=C(OC5=CC=CC=C5)C=C4)N)=O
7b	OC([C@H](CCN(C[C@@H](C[C@H]1N2C=CC3=C(N=CN=C23)NC)[C@H]([C@H]1O)O)CCCNCCC4=CC(F)=C(OC5=CC=C(Cl)C=C5)C=C4)N)=O
7b-N	OC([C@@H](CCN(C[C@@H](C[C@H]1N2C=CC3=C(N=CN=C23)NC)[C@H]([C@H]1O)O)CCCOCCC4=CC(F)=C(OC5=CC=C(Cl)C=C5)C=C4)N)=O
8	O=C([C@@H](CCN(C[C@@H](C[C@H]1N2C=CC3=C(N=CN=C23)NC)[C@H]([C@H]1O)O)CCCNCCC4=CC(F)=C(OC5=CC=C(Cl)C=C5)C=C4)N)OCC
8-N	O=C([C@@H](CCN(C[C@@H](C[C@H]1N2C=CC3=C(N=CN=C23)NC)[C@H]([C@H]1O)O)CCCOCCC4=CC(F)=C(OC5=CC=C(Cl)C=C5)C=C4)N)OCC
