# Supplementary material for: Structure-Guided Design of a KMT9 Inhibitor Prodrug with Cellular Activity
Source: J Med Chem. 2025 Jun 17;68(13):13295–320. doi: 10.1021/acs.jmedchem.4c02953 (PMC12257510; doi:10.1021/acs.jmedchem.4c02953)
Supplement: Supplementary file 2 [file jm4c02953_si_002.pdb]

HEADER    ----                                    15-FEB-19   xxxx
TITLE     ---
REMARK   3  R VALUE : 0.178070
REMARK   3  FREE R VALUE : 0.190460
REMARK   4 xxxx COMPLIES WITH FORMAT V. 3.0, 1-DEC-2006
REMARK 888
REMARK 888 WRITTEN BY MAESTRO (A PRODUCT OF SCHRODINGER, LLC)
CRYST1  110.538  110.538  131.119  90.00  90.00 120.00 P 61 2 2      0
ATOM      1  N   ASP A  21     -26.453  -4.152  -5.358  1.00 47.96           N  
ANISOU    1  N   ASP A  21     5889   6085   6245   -415   -755    519
ATOM      2  CA  ASP A  21     -26.649  -5.438  -6.064  1.00 46.57           C  
ANISOU    2  CA  ASP A  21     5655   5932   6107   -335   -687    516
ATOM      3  C   ASP A  21     -28.062  -5.513  -6.694  1.00 39.88           C  
ANISOU    3  C   ASP A  21     4864   5049   5238   -296   -619    455
ATOM      4  O   ASP A  21     -28.214  -6.231  -7.682  1.00 43.64           O  
ANISOU    4  O   ASP A  21     5306   5536   5737   -242   -563    450
ATOM      5  CB  ASP A  21     -26.358  -6.694  -5.193  1.00 54.87           C  
ANISOU    5  CB  ASP A  21     6685   6993   7168   -299   -705    540
ATOM      6  CG  ASP A  21     -24.888  -6.927  -4.791  1.00 64.64           C  
ANISOU    6  CG  ASP A  21     7837   8274   8448   -324   -766    613
ATOM      7  OD1 ASP A  21     -23.977  -6.393  -5.464  1.00 69.47           O  
ANISOU    7  OD1 ASP A  21     8368   8920   9104   -335   -757    650
ATOM      8  OD2 ASP A  21     -24.693  -7.753  -3.872  1.00 69.40           O1-
ANISOU    8  OD2 ASP A  21     8453   8873   9042   -334   -824    637
ATOM      9  H1  ASP A  21     -26.886  -3.373  -5.835  1.00 47.96           H  
ATOM     10  H2  ASP A  21     -26.787  -4.177  -4.406  1.00 47.96           H  
ATOM     11  HA  ASP A  21     -25.968  -5.461  -6.915  1.00 46.57           H  
ATOM     12  HB3 ASP A  21     -26.673  -7.594  -5.724  1.00 54.87           H  
ATOM     13  HB2 ASP A  21     -26.966  -6.657  -4.287  1.00 54.87           H  
ATOM     14  N   VAL A  22     -29.067  -4.830  -6.114  1.00 32.64           N  
ANISOU   14  N   VAL A  22     4032   4088   4282   -323   -622    415
ATOM     15  CA  VAL A  22     -30.453  -4.810  -6.584  1.00 29.24           C  
ANISOU   15  CA  VAL A  22     3648   3620   3840   -289   -565    365
ATOM     16  C   VAL A  22     -30.791  -3.397  -7.092  1.00 29.64           C  
ANISOU   16  C   VAL A  22     3724   3652   3883   -324   -560    349
ATOM     17  O   VAL A  22     -30.330  -2.414  -6.509  1.00 29.20           O  
ANISOU   17  O   VAL A  22     3701   3587   3807   -381   -602    358
ATOM     18  CB  VAL A  22     -31.434  -5.173  -5.433  1.00 30.06           C  
ANISOU   18  CB  VAL A  22     3827   3681   3912   -281   -564    336
ATOM     19  CG1 VAL A  22     -32.924  -5.146  -5.838  1.00 31.31           C  
ANISOU   19  CG1 VAL A  22     4025   3800   4070   -249   -508    293
ATOM     20  CG2 VAL A  22     -31.094  -6.552  -4.844  1.00 31.74           C  
ANISOU   20  CG2 VAL A  22     4017   3912   4131   -250   -575    356
ATOM     21  H   VAL A  22     -28.871  -4.259  -5.305  1.00 32.64           H  
ATOM     22  HA  VAL A  22     -30.590  -5.524  -7.397  1.00 29.24           H  
ATOM     23  HB  VAL A  22     -31.311  -4.447  -4.627  1.00 30.06           H  
ATOM     24 HG11 VAL A  22     -33.558  -5.505  -5.028  1.00 31.31           H  
ATOM     25 HG12 VAL A  22     -33.271  -4.142  -6.080  1.00 31.31           H  
ATOM     26 HG13 VAL A  22     -33.108  -5.784  -6.704  1.00 31.31           H  
ATOM     27 HG21 VAL A  22     -31.813  -6.844  -4.080  1.00 31.74           H  
ATOM     28 HG22 VAL A  22     -31.093  -7.316  -5.621  1.00 31.74           H  
ATOM     29 HG23 VAL A  22     -30.111  -6.562  -4.372  1.00 31.74           H  
ATOM     30  N   TYR A  23     -31.584  -3.330  -8.174  1.00 28.19           N  
ANISOU   30  N   TYR A  23     3537   3460   3713   -295   -514    326
ATOM     31  CA  TYR A  23     -31.994  -2.093  -8.836  1.00 27.88           C  
ANISOU   31  CA  TYR A  23     3523   3400   3669   -323   -507    312
ATOM     32  C   TYR A  23     -32.878  -1.212  -7.936  1.00 29.46           C  
ANISOU   32  C   TYR A  23     3803   3549   3839   -351   -517    288
ATOM     33  O   TYR A  23     -33.899  -1.684  -7.436  1.00 29.62           O  
ANISOU   33  O   TYR A  23     3865   3534   3854   -323   -491    262
ATOM     34  CB  TYR A  23     -32.706  -2.432 -10.163  1.00 28.75           C  
ANISOU   34  CB  TYR A  23     3627   3499   3797   -283   -462    292
ATOM     35  CG  TYR A  23     -32.994  -1.218 -11.030  1.00 28.77           C  
ANISOU   35  CG  TYR A  23     3646   3485   3798   -309   -459    284
ATOM     36  CD1 TYR A  23     -31.931  -0.593 -11.713  1.00 31.66           C  
ANISOU   36  CD1 TYR A  23     3980   3880   4169   -341   -471    308
ATOM     37  CE1 TYR A  23     -32.167   0.561 -12.481  1.00 32.04           C  
ANISOU   37  CE1 TYR A  23     4049   3910   4212   -364   -468    301
ATOM     38  CZ  TYR A  23     -33.467   1.088 -12.583  1.00 31.42           C  
ANISOU   38  CZ  TYR A  23     4022   3785   4130   -355   -457    272
ATOM     39  OH  TYR A  23     -33.673   2.197 -13.349  1.00 32.13           O  
ANISOU   39  OH  TYR A  23     4133   3856   4217   -377   -457    268
ATOM     40  CE2 TYR A  23     -34.535   0.465 -11.907  1.00 28.61           C  
ANISOU   40  CE2 TYR A  23     3690   3401   3778   -322   -443    252
ATOM     41  CD2 TYR A  23     -34.298  -0.687 -11.130  1.00 28.14           C  
ANISOU   41  CD2 TYR A  23     3614   3359   3718   -302   -444    257
ATOM     42  H   TYR A  23     -31.911  -4.191  -8.598  1.00 28.19           H  
ATOM     43  HA  TYR A  23     -31.081  -1.543  -9.072  1.00 27.88           H  
ATOM     44  HB3 TYR A  23     -33.632  -2.977  -9.975  1.00 28.75           H  
ATOM     45  HB2 TYR A  23     -32.079  -3.107 -10.746  1.00 28.75           H  
ATOM     46  HD1 TYR A  23     -30.928  -0.989 -11.637  1.00 31.66           H  
ATOM     47  HE1 TYR A  23     -31.346   1.043 -12.991  1.00 32.04           H  
ATOM     48  HH  TYR A  23     -34.601   2.411 -13.495  1.00 32.13           H  
ATOM     49  HE2 TYR A  23     -35.535   0.868 -11.974  1.00 28.61           H  
ATOM     50  HD2 TYR A  23     -35.117  -1.153 -10.606  1.00 28.14           H  
ATOM     51  N   GLU A  24     -32.474   0.058  -7.782  1.00 31.04           N  
ANISOU   51  N   GLU A  24     4031   3743   4020   -407   -550    298
ATOM     52  CA  GLU A  24     -33.223   1.087  -7.062  1.00 33.38           C  
ANISOU   52  CA  GLU A  24     4418   3981   4281   -434   -550    274
ATOM     53  C   GLU A  24     -34.342   1.642  -7.972  1.00 29.81           C  
ANISOU   53  C   GLU A  24     3982   3498   3846   -410   -507    249
ATOM     54  O   GLU A  24     -34.023   2.031  -9.098  1.00 30.49           O  
ANISOU   54  O   GLU A  24     4032   3604   3948   -417   -507    257
ATOM     55  CB  GLU A  24     -32.258   2.227  -6.677  1.00 38.64           C  
ANISOU   55  CB  GLU A  24     5120   4644   4917   -506   -600    293
ATOM     56  CG  GLU A  24     -31.072   1.777  -5.790  1.00 49.41           C  
ANISOU   56  CG  GLU A  24     6486   6025   6259   -545   -658    322
ATOM     57  CD  GLU A  24     -30.160   2.910  -5.287  1.00 56.20           C  
ANISOU   57  CD  GLU A  24     7375   6885   7092   -625   -716    347
ATOM     58  OE1 GLU A  24     -30.561   4.094  -5.356  1.00 64.36           O  
ANISOU   58  OE1 GLU A  24     8496   7865   8090   -653   -707    324
ATOM     59  OE2 GLU A  24     -29.052   2.564  -4.823  1.00 64.80           O1-
ANISOU   59  OE2 GLU A  24     8394   8023   8200   -657   -766    390
ATOM     60  H   GLU A  24     -31.622   0.368  -8.225  1.00 31.04           H  
ATOM     61  HA  GLU A  24     -33.598   0.649  -6.138  1.00 33.38           H  
ATOM     62  HB3 GLU A  24     -32.836   2.990  -6.152  1.00 38.64           H  
ATOM     63  HB2 GLU A  24     -31.868   2.709  -7.575  1.00 38.64           H  
ATOM     64  HG3 GLU A  24     -30.457   1.060  -6.336  1.00 49.41           H  
ATOM     65  HG2 GLU A  24     -31.456   1.247  -4.918  1.00 49.41           H  
ATOM     66  N   PRO A  25     -35.612   1.680  -7.492  1.00 27.83           N  
ANISOU   66  N   PRO A  25     3783   3195   3595   -383   -469    223
ATOM     67  CA  PRO A  25     -36.743   2.326  -8.196  1.00 28.20           C  
ANISOU   67  CA  PRO A  25     3837   3210   3667   -359   -434    207
ATOM     68  C   PRO A  25     -36.467   3.736  -8.753  1.00 30.37           C  
ANISOU   68  C   PRO A  25     4132   3476   3931   -398   -449    213
ATOM     69  O   PRO A  25     -36.102   4.632  -7.992  1.00 29.24           O  
ANISOU   69  O   PRO A  25     4040   3318   3750   -446   -474    217
ATOM     70  CB  PRO A  25     -37.860   2.347  -7.141  1.00 30.40           C  
ANISOU   70  CB  PRO A  25     4181   3426   3941   -339   -394    187
ATOM     71  CG  PRO A  25     -37.586   1.115  -6.303  1.00 30.43           C  
ANISOU   71  CG  PRO A  25     4185   3444   3931   -328   -399    188
ATOM     72  CD  PRO A  25     -36.066   1.084  -6.233  1.00 30.23           C  
ANISOU   72  CD  PRO A  25     4139   3467   3879   -372   -456    211
ATOM     73  HA  PRO A  25     -37.024   1.649  -9.003  1.00 28.20           H  
ATOM     74  HB3 PRO A  25     -38.858   2.341  -7.580  1.00 30.40           H  
ATOM     75  HB2 PRO A  25     -37.788   3.233  -6.508  1.00 30.40           H  
ATOM     76  HG3 PRO A  25     -37.942   0.237  -6.842  1.00 30.43           H  
ATOM     77  HG2 PRO A  25     -38.066   1.133  -5.325  1.00 30.43           H  
ATOM     78  HD2 PRO A  25     -35.707   1.692  -5.402  1.00 30.23           H  
ATOM     79  HD3 PRO A  25     -35.718   0.059  -6.095  1.00 30.23           H  
ATOM     80  N   ALA A  26     -36.633   3.876 -10.077  1.00 29.44           N  
ANISOU   80  N   ALA A  26     3980   3365   3841   -382   -440    213
ATOM     81  CA  ALA A  26     -36.414   5.108 -10.836  1.00 31.08           C  
ANISOU   81  CA  ALA A  26     4202   3567   4040   -417   -454    219
ATOM     82  C   ALA A  26     -37.651   5.432 -11.692  1.00 29.04           C  
ANISOU   82  C   ALA A  26     3946   3273   3813   -385   -429    210
ATOM     83  O   ALA A  26     -38.712   4.854 -11.468  1.00 27.21           O  
ANISOU   83  O   ALA A  26     3711   3015   3611   -342   -401    200
ATOM     84  CB  ALA A  26     -35.133   4.942 -11.670  1.00 32.17           C  
ANISOU   84  CB  ALA A  26     4285   3762   4175   -445   -481    241
ATOM     85  H   ALA A  26     -36.954   3.083 -10.617  1.00 29.44           H  
ATOM     86  HA  ALA A  26     -36.279   5.951 -10.157  1.00 31.08           H  
ATOM     87  HB1 ALA A  26     -34.880   5.851 -12.216  1.00 32.17           H  
ATOM     88  HB2 ALA A  26     -34.281   4.701 -11.033  1.00 32.17           H  
ATOM     89  HB3 ALA A  26     -35.241   4.136 -12.393  1.00 32.17           H  
ATOM     90  N   GLU A  27     -37.524   6.382 -12.635  1.00 30.04           N  
ANISOU   90  N   GLU A  27     4079   3396   3936   -409   -441    216
ATOM     91  CA  GLU A  27     -38.631   6.883 -13.462  1.00 31.85           C  
ANISOU   91  CA  GLU A  27     4322   3584   4194   -384   -426    212
ATOM     92  C   GLU A  27     -39.324   5.849 -14.368  1.00 28.20           C  
ANISOU   92  C   GLU A  27     3811   3130   3771   -341   -420    214
ATOM     93  O   GLU A  27     -40.500   6.033 -14.672  1.00 27.89           O  
ANISOU   93  O   GLU A  27     3777   3051   3767   -312   -407    213
ATOM     94  CB  GLU A  27     -38.163   8.105 -14.279  1.00 36.88           C  
ANISOU   94  CB  GLU A  27     4977   4220   4813   -423   -446    219
ATOM     95  CG  GLU A  27     -37.879   9.363 -13.427  1.00 42.11           C  
ANISOU   95  CG  GLU A  27     5706   4851   5440   -462   -449    216
ATOM     96  CD  GLU A  27     -39.107   9.967 -12.721  1.00 50.94           C  
ANISOU   96  CD  GLU A  27     6877   5900   6575   -429   -414    205
ATOM     97  OE1 GLU A  27     -40.238   9.818 -13.241  1.00 59.29           O  
ANISOU   97  OE1 GLU A  27     7920   6928   7678   -389   -398    207
ATOM     98  OE2 GLU A  27     -38.892  10.582 -11.654  1.00 59.05           O1-
ANISOU   98  OE2 GLU A  27     7961   6899   7573   -444   -402    197
ATOM     99  H   GLU A  27     -36.630   6.831 -12.771  1.00 30.04           H  
ATOM    100  HA  GLU A  27     -39.407   7.206 -12.767  1.00 31.85           H  
ATOM    101  HB3 GLU A  27     -38.884   8.343 -15.063  1.00 36.88           H  
ATOM    102  HB2 GLU A  27     -37.246   7.837 -14.804  1.00 36.88           H  
ATOM    103  HG3 GLU A  27     -37.461  10.137 -14.073  1.00 42.11           H  
ATOM    104  HG2 GLU A  27     -37.106   9.139 -12.690  1.00 42.11           H  
ATOM    105  N   ASP A  28     -38.615   4.774 -14.745  1.00 27.55           N  
ANISOU  105  N   ASP A  28     3686   3096   3684   -339   -429    219
ATOM    106  CA  ASP A  28     -39.152   3.596 -15.441  1.00 26.28           C  
ANISOU  106  CA  ASP A  28     3493   2940   3550   -303   -424    221
ATOM    107  C   ASP A  28     -40.127   2.804 -14.555  1.00 25.03           C  
ANISOU  107  C   ASP A  28     3332   2760   3418   -268   -404    212
ATOM    108  O   ASP A  28     -41.190   2.400 -15.029  1.00 25.81           O  
ANISOU  108  O   ASP A  28     3420   2831   3554   -242   -401    215
ATOM    109  CB  ASP A  28     -38.048   2.650 -15.978  1.00 27.16           C  
ANISOU  109  CB  ASP A  28     3571   3102   3645   -305   -427    229
ATOM    110  CG  ASP A  28     -36.861   2.404 -15.031  1.00 28.39           C  
ANISOU  110  CG  ASP A  28     3708   3296   3783   -313   -424    232
ATOM    111  OD1 ASP A  28     -36.013   3.314 -14.900  1.00 29.64           O  
ANISOU  111  OD1 ASP A  28     3882   3454   3922   -345   -435    234
ATOM    112  OD2 ASP A  28     -36.880   1.355 -14.352  1.00 29.14           O1-
ANISOU  112  OD2 ASP A  28     3772   3418   3880   -291   -415    236
ATOM    113  H   ASP A  28     -37.642   4.704 -14.475  1.00 27.55           H  
ATOM    114  HA  ASP A  28     -39.719   3.957 -16.300  1.00 26.28           H  
ATOM    115  HB3 ASP A  28     -37.664   3.080 -16.898  1.00 27.16           H  
ATOM    116  HB2 ASP A  28     -38.475   1.689 -16.270  1.00 27.16           H  
ATOM    117  N   THR A  29     -39.740   2.627 -13.281  1.00 25.61           N  
ANISOU  117  N   THR A  29     3412   2846   3473   -271   -394    206
ATOM    118  CA  THR A  29     -40.521   1.989 -12.228  1.00 24.96           C  
ANISOU  118  CA  THR A  29     3336   2739   3407   -242   -368    197
ATOM    119  C   THR A  29     -41.785   2.794 -11.891  1.00 26.63           C  
ANISOU  119  C   THR A  29     3576   2892   3651   -227   -343    195
ATOM    120  O   THR A  29     -42.865   2.216 -11.836  1.00 25.49           O  
ANISOU  120  O   THR A  29     3412   2720   3550   -194   -323    198
ATOM    121  CB  THR A  29     -39.708   1.843 -10.911  1.00 25.77           C  
ANISOU  121  CB  THR A  29     3461   2855   3474   -257   -366    192
ATOM    122  OG1 THR A  29     -38.400   1.395 -11.198  1.00 26.56           O  
ANISOU  122  OG1 THR A  29     3529   3009   3550   -276   -393    203
ATOM    123  CG2 THR A  29     -40.351   0.894  -9.887  1.00 26.49           C  
ANISOU  123  CG2 THR A  29     3559   2928   3577   -227   -338    183
ATOM    124  H   THR A  29     -38.837   2.978 -12.990  1.00 25.61           H  
ATOM    125  HA  THR A  29     -40.817   0.999 -12.581  1.00 24.96           H  
ATOM    126  HB  THR A  29     -39.593   2.805 -10.414  1.00 25.77           H  
ATOM    127  HG1 THR A  29     -38.411   0.436 -11.301  1.00 26.56           H  
ATOM    128 HG21 THR A  29     -39.679   0.698  -9.053  1.00 26.49           H  
ATOM    129 HG22 THR A  29     -41.269   1.312  -9.477  1.00 26.49           H  
ATOM    130 HG23 THR A  29     -40.604  -0.063 -10.338  1.00 26.49           H  
ATOM    131  N   PHE A  30     -41.619   4.116 -11.714  1.00 26.40           N  
ANISOU  131  N   PHE A  30     3589   2838   3602   -252   -343    194
ATOM    132  CA  PHE A  30     -42.681   5.051 -11.343  1.00 27.87           C  
ANISOU  132  CA  PHE A  30     3811   2960   3815   -234   -309    194
ATOM    133  C   PHE A  30     -43.679   5.316 -12.484  1.00 27.12           C  
ANISOU  133  C   PHE A  30     3680   2847   3777   -211   -317    210
ATOM    134  O   PHE A  30     -44.856   5.515 -12.194  1.00 30.02           O  
ANISOU  134  O   PHE A  30     4039   3169   4197   -176   -285    218
ATOM    135  CB  PHE A  30     -42.057   6.362 -10.815  1.00 30.17           C  
ANISOU  135  CB  PHE A  30     4170   3229   4063   -270   -308    189
ATOM    136  CG  PHE A  30     -41.076   6.208  -9.656  1.00 31.35           C  
ANISOU  136  CG  PHE A  30     4364   3390   4158   -299   -310    179
ATOM    137  CD1 PHE A  30     -41.324   5.307  -8.596  1.00 32.20           C  
ANISOU  137  CD1 PHE A  30     4482   3484   4267   -277   -281    171
ATOM    138  CE1 PHE A  30     -40.428   5.204  -7.541  1.00 34.67           C  
ANISOU  138  CE1 PHE A  30     4845   3802   4527   -307   -290    164
ATOM    139  CZ  PHE A  30     -39.301   6.014  -7.500  1.00 33.51           C  
ANISOU  139  CZ  PHE A  30     4726   3674   4329   -362   -334    169
ATOM    140  CD2 PHE A  30     -39.960   7.068  -9.564  1.00 34.71           C  
ANISOU  140  CD2 PHE A  30     4823   3833   4532   -353   -344    180
ATOM    141  CE2 PHE A  30     -39.074   6.950  -8.501  1.00 34.50           C  
ANISOU  141  CE2 PHE A  30     4836   3815   4457   -385   -359    177
ATOM    142  H   PHE A  30     -40.688   4.508 -11.779  1.00 26.40           H  
ATOM    143  HA  PHE A  30     -43.255   4.595 -10.536  1.00 27.87           H  
ATOM    144  HB3 PHE A  30     -42.844   7.049 -10.503  1.00 30.17           H  
ATOM    145  HB2 PHE A  30     -41.534   6.856 -11.635  1.00 30.17           H  
ATOM    146  HD1 PHE A  30     -42.198   4.675  -8.601  1.00 32.20           H  
ATOM    147  HE1 PHE A  30     -40.609   4.492  -6.749  1.00 34.67           H  
ATOM    148  HZ  PHE A  30     -38.604   5.925  -6.679  1.00 33.51           H  
ATOM    149  HD2 PHE A  30     -39.772   7.802 -10.334  1.00 34.71           H  
ATOM    150  HE2 PHE A  30     -38.204   7.588  -8.453  1.00 34.50           H  
ATOM    151  N   LEU A  31     -43.223   5.256 -13.749  1.00 28.10           N  
ANISOU  151  N   LEU A  31     3781   3000   3893   -229   -358    217
ATOM    152  CA  LEU A  31     -44.086   5.292 -14.934  1.00 27.72           C  
ANISOU  152  CA  LEU A  31     3704   2933   3893   -213   -380    235
ATOM    153  C   LEU A  31     -44.969   4.035 -15.036  1.00 27.89           C  
ANISOU  153  C   LEU A  31     3682   2955   3960   -182   -375    243
ATOM    154  O   LEU A  31     -46.147   4.161 -15.369  1.00 27.97           O  
ANISOU  154  O   LEU A  31     3669   2927   4031   -158   -374    262
ATOM    155  CB  LEU A  31     -43.228   5.498 -16.206  1.00 27.93           C  
ANISOU  155  CB  LEU A  31     3729   2993   3889   -243   -421    239
ATOM    156  CG  LEU A  31     -44.019   5.576 -17.535  1.00 29.56           C  
ANISOU  156  CG  LEU A  31     3920   3179   4132   -236   -455    259
ATOM    157  CD1 LEU A  31     -44.998   6.758 -17.557  1.00 30.60           C  
ANISOU  157  CD1 LEU A  31     4065   3256   4302   -225   -454    273
ATOM    158  CD2 LEU A  31     -43.084   5.580 -18.755  1.00 30.55           C  
ANISOU  158  CD2 LEU A  31     4059   3333   4216   -266   -487    260
ATOM    159  H   LEU A  31     -42.236   5.117 -13.921  1.00 28.10           H  
ATOM    160  HA  LEU A  31     -44.751   6.151 -14.826  1.00 27.72           H  
ATOM    161  HB3 LEU A  31     -42.503   4.684 -16.269  1.00 27.93           H  
ATOM    162  HB2 LEU A  31     -42.644   6.413 -16.100  1.00 27.93           H  
ATOM    163  HG  LEU A  31     -44.615   4.672 -17.630  1.00 29.56           H  
ATOM    164 HD11 LEU A  31     -45.065   7.229 -18.537  1.00 30.60           H  
ATOM    165 HD12 LEU A  31     -45.992   6.403 -17.303  1.00 30.60           H  
ATOM    166 HD13 LEU A  31     -44.731   7.528 -16.835  1.00 30.60           H  
ATOM    167 HD21 LEU A  31     -43.426   4.888 -19.525  1.00 30.55           H  
ATOM    168 HD22 LEU A  31     -43.009   6.560 -19.222  1.00 30.55           H  
ATOM    169 HD23 LEU A  31     -42.079   5.276 -18.472  1.00 30.55           H  
ATOM    170  N   LEU A  32     -44.390   2.861 -14.724  1.00 27.01           N  
ANISOU  170  N   LEU A  32     3555   2883   3822   -183   -376    232
ATOM    171  CA  LEU A  32     -45.089   1.577 -14.692  1.00 25.06           C  
ANISOU  171  CA  LEU A  32     3273   2637   3611   -159   -375    239
ATOM    172  C   LEU A  32     -46.124   1.502 -13.554  1.00 26.14           C  
ANISOU  172  C   LEU A  32     3405   2734   3792   -130   -328    241
ATOM    173  O   LEU A  32     -47.220   1.006 -13.797  1.00 27.43           O  
ANISOU  173  O   LEU A  32     3532   2871   4017   -109   -328    261
ATOM    174  CB  LEU A  32     -44.050   0.433 -14.651  1.00 25.04           C  
ANISOU  174  CB  LEU A  32     3266   2683   3564   -165   -379    226
ATOM    175  CG  LEU A  32     -44.616  -1.005 -14.746  1.00 24.52           C  
ANISOU  175  CG  LEU A  32     3174   2620   3521   -144   -375    229
ATOM    176  CD1 LEU A  32     -45.451  -1.243 -16.023  1.00 25.00           C  
ANISOU  176  CD1 LEU A  32     3217   2661   3621   -144   -411    250
ATOM    177  CD2 LEU A  32     -43.487  -2.043 -14.597  1.00 25.75           C  
ANISOU  177  CD2 LEU A  32     3332   2822   3628   -147   -376    218
ATOM    178  H   LEU A  32     -43.413   2.841 -14.467  1.00 27.01           H  
ATOM    179  HA  LEU A  32     -45.640   1.499 -15.630  1.00 25.06           H  
ATOM    180  HB3 LEU A  32     -43.464   0.521 -13.736  1.00 25.04           H  
ATOM    181  HB2 LEU A  32     -43.342   0.579 -15.466  1.00 25.04           H  
ATOM    182  HG  LEU A  32     -45.274  -1.156 -13.892  1.00 24.52           H  
ATOM    183 HD11 LEU A  32     -45.248  -2.211 -16.481  1.00 25.00           H  
ATOM    184 HD12 LEU A  32     -46.517  -1.217 -15.796  1.00 25.00           H  
ATOM    185 HD13 LEU A  32     -45.260  -0.486 -16.785  1.00 25.00           H  
ATOM    186 HD21 LEU A  32     -43.761  -2.826 -13.894  1.00 25.75           H  
ATOM    187 HD22 LEU A  32     -43.248  -2.534 -15.540  1.00 25.75           H  
ATOM    188 HD23 LEU A  32     -42.569  -1.589 -14.222  1.00 25.75           H  
ATOM    189  N   LEU A  33     -45.794   2.045 -12.367  1.00 25.95           N  
ANISOU  189  N   LEU A  33     3419   2698   3741   -130   -290    226
ATOM    190  CA  LEU A  33     -46.705   2.174 -11.222  1.00 27.66           C  
ANISOU  190  CA  LEU A  33     3646   2867   3995   -101   -231    227
ATOM    191  C   LEU A  33     -47.944   3.027 -11.537  1.00 28.46           C  
ANISOU  191  C   LEU A  33     3729   2917   4167    -79   -218    252
ATOM    192  O   LEU A  33     -49.050   2.612 -11.196  1.00 28.72           O  
ANISOU  192  O   LEU A  33     3729   2916   4268    -47   -184    271
ATOM    193  CB  LEU A  33     -45.955   2.765 -10.005  1.00 28.40           C  
ANISOU  193  CB  LEU A  33     3809   2948   4034   -114   -197    207
ATOM    194  CG  LEU A  33     -44.985   1.787  -9.309  1.00 29.13           C  
ANISOU  194  CG  LEU A  33     3917   3082   4065   -133   -209    189
ATOM    195  CD1 LEU A  33     -44.122   2.512  -8.256  1.00 30.75           C  
ANISOU  195  CD1 LEU A  33     4200   3263   4218   -152   -184    174
ATOM    196  CD2 LEU A  33     -45.731   0.583  -8.716  1.00 29.28           C  
ANISOU  196  CD2 LEU A  33     3906   3108   4111   -107   -190    189
ATOM    197  H   LEU A  33     -44.864   2.421 -12.238  1.00 25.95           H  
ATOM    198  HA  LEU A  33     -47.066   1.174 -10.977  1.00 27.66           H  
ATOM    199  HB3 LEU A  33     -46.674   3.112  -9.260  1.00 28.40           H  
ATOM    200  HB2 LEU A  33     -45.416   3.656 -10.323  1.00 28.40           H  
ATOM    201  HG  LEU A  33     -44.305   1.386 -10.054  1.00 29.13           H  
ATOM    202 HD11 LEU A  33     -43.063   2.414  -8.492  1.00 30.75           H  
ATOM    203 HD12 LEU A  33     -44.344   3.579  -8.212  1.00 30.75           H  
ATOM    204 HD13 LEU A  33     -44.265   2.122  -7.248  1.00 30.75           H  
ATOM    205 HD21 LEU A  33     -45.313   0.251  -7.767  1.00 29.28           H  
ATOM    206 HD22 LEU A  33     -46.778   0.823  -8.549  1.00 29.28           H  
ATOM    207 HD23 LEU A  33     -45.705  -0.261  -9.404  1.00 29.28           H  
ATOM    208  N   ASP A  34     -47.738   4.174 -12.206  1.00 29.89           N  
ANISOU  208  N   ASP A  34     3930   3091   4335    -95   -243    257
ATOM    209  CA  ASP A  34     -48.802   5.098 -12.616  1.00 30.25           C  
ANISOU  209  CA  ASP A  34     3961   3084   4446    -72   -233    284
ATOM    210  C   ASP A  34     -49.664   4.549 -13.767  1.00 29.99           C  
ANISOU  210  C   ASP A  34     3858   3053   4482    -62   -276    315
ATOM    211  O   ASP A  34     -50.856   4.850 -13.800  1.00 30.69           O  
ANISOU  211  O   ASP A  34     3907   3096   4655    -28   -250    346
ATOM    212  CB  ASP A  34     -48.281   6.518 -12.955  1.00 31.58           C  
ANISOU  212  CB  ASP A  34     4173   3248   4576    -98   -257    280
ATOM    213  CG  ASP A  34     -47.528   7.263 -11.834  1.00 36.07           C  
ANISOU  213  CG  ASP A  34     4818   3795   5089   -109   -214    258
ATOM    214  OD1 ASP A  34     -47.580   6.833 -10.660  1.00 38.18           O  
ANISOU  214  OD1 ASP A  34     5112   4040   5354    -92   -157    247
ATOM    215  OD2 ASP A  34     -46.958   8.325 -12.165  1.00 37.24           O1-
ANISOU  215  OD2 ASP A  34     5007   3945   5195   -138   -236    252
ATOM    216  H   ASP A  34     -46.793   4.461 -12.425  1.00 29.89           H  
ATOM    217  HA  ASP A  34     -49.475   5.202 -11.762  1.00 30.25           H  
ATOM    218  HB3 ASP A  34     -49.116   7.150 -13.262  1.00 31.58           H  
ATOM    219  HB2 ASP A  34     -47.606   6.449 -13.811  1.00 31.58           H  
ATOM    220  N   ALA A  35     -49.073   3.736 -14.661  1.00 29.45           N  
ANISOU  220  N   ALA A  35     3777   3030   4382    -89   -338    312
ATOM    221  CA  ALA A  35     -49.781   3.044 -15.742  1.00 29.29           C  
ANISOU  221  CA  ALA A  35     3706   3009   4412    -90   -389    341
ATOM    222  C   ALA A  35     -50.701   1.920 -15.231  1.00 31.04           C  
ANISOU  222  C   ALA A  35     3882   3220   4690    -65   -358    353
ATOM    223  O   ALA A  35     -51.799   1.761 -15.764  1.00 31.15           O  
ANISOU  223  O   ALA A  35     3844   3203   4787    -50   -374    392
ATOM    224  CB  ALA A  35     -48.764   2.500 -16.756  1.00 27.60           C  
ANISOU  224  CB  ALA A  35     3508   2839   4137   -124   -446    330
ATOM    225  H   ALA A  35     -48.082   3.552 -14.585  1.00 29.45           H  
ATOM    226  HA  ALA A  35     -50.405   3.777 -16.257  1.00 29.29           H  
ATOM    227  HB1 ALA A  35     -49.267   2.021 -17.597  1.00 27.60           H  
ATOM    228  HB2 ALA A  35     -48.146   3.301 -17.162  1.00 27.60           H  
ATOM    229  HB3 ALA A  35     -48.097   1.766 -16.304  1.00 27.60           H  
ATOM    230  N   LEU A  36     -50.255   1.191 -14.191  1.00 28.91           N  
ANISOU  230  N   LEU A  36     3629   2973   4379    -61   -319    325
ATOM    231  CA  LEU A  36     -51.038   0.164 -13.498  1.00 28.62           C  
ANISOU  231  CA  LEU A  36     3553   2927   4391    -41   -291    336
ATOM    232  C   LEU A  36     -52.148   0.771 -12.620  1.00 30.72           C  
ANISOU  232  C   LEU A  36     3798   3137   4735     -4   -225    358
ATOM    233  O   LEU A  36     -53.232   0.191 -12.559  1.00 33.17           O  
ANISOU  233  O   LEU A  36     4049   3424   5127     12   -217    391
ATOM    234  CB  LEU A  36     -50.108  -0.722 -12.639  1.00 28.26           C  
ANISOU  234  CB  LEU A  36     3542   2919   4277    -47   -268    300
ATOM    235  CG  LEU A  36     -49.112  -1.608 -13.423  1.00 28.01           C  
ANISOU  235  CG  LEU A  36     3521   2937   4182    -75   -322    286
ATOM    236  CD1 LEU A  36     -48.007  -2.145 -12.494  1.00 26.73           C  
ANISOU  236  CD1 LEU A  36     3396   2812   3948    -79   -298    253
ATOM    237  CD2 LEU A  36     -49.801  -2.736 -14.215  1.00 28.93           C  
ANISOU  237  CD2 LEU A  36     3601   3054   4336    -79   -360    308
ATOM    238  H   LEU A  36     -49.329   1.367 -13.824  1.00 28.91           H  
ATOM    239  HA  LEU A  36     -51.526  -0.456 -14.251  1.00 28.62           H  
ATOM    240  HB3 LEU A  36     -50.712  -1.367 -12.001  1.00 28.26           H  
ATOM    241  HB2 LEU A  36     -49.551  -0.075 -11.960  1.00 28.26           H  
ATOM    242  HG  LEU A  36     -48.623  -0.986 -14.170  1.00 28.01           H  
ATOM    243 HD11 LEU A  36     -47.737  -3.179 -12.710  1.00 26.73           H  
ATOM    244 HD12 LEU A  36     -47.101  -1.551 -12.597  1.00 26.73           H  
ATOM    245 HD13 LEU A  36     -48.298  -2.097 -11.444  1.00 26.73           H  
ATOM    246 HD21 LEU A  36     -49.589  -3.726 -13.813  1.00 28.93           H  
ATOM    247 HD22 LEU A  36     -50.883  -2.625 -14.231  1.00 28.93           H  
ATOM    248 HD23 LEU A  36     -49.465  -2.727 -15.250  1.00 28.93           H  
ATOM    249  N   GLU A  37     -51.875   1.926 -11.984  1.00 31.87           N  
ANISOU  249  N   GLU A  37     3993   3259   4856      7   -171    342
ATOM    250  CA  GLU A  37     -52.834   2.677 -11.167  1.00 36.52           C  
ANISOU  250  CA  GLU A  37     4575   3785   5514     48    -91    362
ATOM    251  C   GLU A  37     -53.981   3.278 -11.998  1.00 35.77           C  
ANISOU  251  C   GLU A  37     4415   3656   5519     66   -116    413
ATOM    252  O   GLU A  37     -55.127   3.247 -11.551  1.00 34.87           O  
ANISOU  252  O   GLU A  37     4249   3501   5498    101    -66    448
ATOM    253  CB  GLU A  37     -52.088   3.756 -10.357  1.00 39.57           C  
ANISOU  253  CB  GLU A  37     5046   4144   5844     51    -36    336
ATOM    254  CG  GLU A  37     -52.983   4.527  -9.359  1.00 46.04           C  
ANISOU  254  CG  GLU A  37     5869   4891   6732     98     60    357
ATOM    255  CD  GLU A  37     -52.220   5.574  -8.538  1.00 53.36           C  
ANISOU  255  CD  GLU A  37     6893   5777   7604    101    112    336
ATOM    256  OE1 GLU A  37     -51.548   6.424  -9.164  1.00 61.26           O  
ANISOU  256  OE1 GLU A  37     7913   6781   8581     84     69    336
ATOM    257  OE2 GLU A  37     -52.341   5.524  -7.294  1.00 65.45           O1-
ANISOU  257  OE2 GLU A  37     8490   7274   9103    112    190    317
ATOM    258  H   GLU A  37     -50.949   2.326 -12.057  1.00 31.87           H  
ATOM    259  HA  GLU A  37     -53.276   1.978 -10.458  1.00 36.52           H  
ATOM    260  HB3 GLU A  37     -51.621   4.455 -11.052  1.00 39.57           H  
ATOM    261  HB2 GLU A  37     -51.265   3.293  -9.815  1.00 39.57           H  
ATOM    262  HG3 GLU A  37     -53.477   3.817  -8.694  1.00 46.04           H  
ATOM    263  HG2 GLU A  37     -53.778   5.054  -9.886  1.00 46.04           H  
ATOM    264  N   ALA A  38     -53.657   3.770 -13.206  1.00 37.07           N  
ANISOU  264  N   ALA A  38     4581   3836   5667     43   -189    420
ATOM    265  CA  ALA A  38     -54.619   4.259 -14.195  1.00 39.89           C  
ANISOU  265  CA  ALA A  38     4878   4162   6116     54   -232    472
ATOM    266  C   ALA A  38     -55.530   3.155 -14.769  1.00 41.22           C  
ANISOU  266  C   ALA A  38     4965   4337   6360     50   -276    511
ATOM    267  O   ALA A  38     -56.619   3.472 -15.246  1.00 39.32           O  
ANISOU  267  O   ALA A  38     4653   4058   6227     70   -290    567
ATOM    268  CB  ALA A  38     -53.850   4.966 -15.321  1.00 40.56           C  
ANISOU  268  CB  ALA A  38     4996   4264   6147     20   -307    466
ATOM    269  H   ALA A  38     -52.687   3.781 -13.491  1.00 37.07           H  
ATOM    270  HA  ALA A  38     -55.260   4.994 -13.706  1.00 39.89           H  
ATOM    271  HB1 ALA A  38     -54.527   5.355 -16.082  1.00 40.56           H  
ATOM    272  HB2 ALA A  38     -53.279   5.811 -14.932  1.00 40.56           H  
ATOM    273  HB3 ALA A  38     -53.148   4.292 -15.813  1.00 40.56           H  
ATOM    274  N   ALA A  39     -55.081   1.891 -14.685  1.00 38.30           N  
ANISOU  274  N   ALA A  39     4601   4009   5942     25   -297    487
ATOM    275  CA  ALA A  39     -55.790   0.696 -15.134  1.00 38.85           C  
ANISOU  275  CA  ALA A  39     4606   4085   6069     11   -348    521
ATOM    276  C   ALA A  39     -56.394  -0.122 -13.973  1.00 36.57           C  
ANISOU  276  C   ALA A  39     4276   3778   5839     40   -272    531
ATOM    277  O   ALA A  39     -56.770  -1.269 -14.205  1.00 38.45           O  
ANISOU  277  O   ALA A  39     4471   4027   6108     23   -307    551
ATOM    278  CB  ALA A  39     -54.806  -0.151 -15.957  1.00 41.03           C  
ANISOU  278  CB  ALA A  39     4922   4411   6254    -32   -416    492
ATOM    279  H   ALA A  39     -54.174   1.726 -14.271  1.00 38.30           H  
ATOM    280  HA  ALA A  39     -56.618   0.973 -15.788  1.00 38.85           H  
ATOM    281  HB1 ALA A  39     -55.282  -1.049 -16.350  1.00 41.03           H  
ATOM    282  HB2 ALA A  39     -54.429   0.412 -16.812  1.00 41.03           H  
ATOM    283  HB3 ALA A  39     -53.946  -0.460 -15.362  1.00 41.03           H  
ATOM    284  N   ALA A  40     -56.491   0.454 -12.759  1.00 35.79           N  
ANISOU  284  N   ALA A  40     4201   3650   5746     78   -169    516
ATOM    285  CA  ALA A  40     -56.978  -0.208 -11.540  1.00 38.07           C  
ANISOU  285  CA  ALA A  40     4473   3920   6069    104    -82    516
ATOM    286  C   ALA A  40     -58.379  -0.844 -11.641  1.00 37.88           C  
ANISOU  286  C   ALA A  40     4346   3878   6167    108   -101    576
ATOM    287  O   ALA A  40     -58.590  -1.903 -11.050  1.00 36.86           O  
ANISOU  287  O   ALA A  40     4199   3759   6044    101    -84    574
ATOM    288  CB  ALA A  40     -56.930   0.782 -10.368  1.00 40.13           C  
ANISOU  288  CB  ALA A  40     4774   4131   6339    147     31    507
ATOM    289  H   ALA A  40     -56.162   1.402 -12.639  1.00 35.79           H  
ATOM    290  HA  ALA A  40     -56.275  -1.015 -11.320  1.00 38.07           H  
ATOM    291  HB1 ALA A  40     -57.277   0.320  -9.442  1.00 40.13           H  
ATOM    292  HB2 ALA A  40     -55.913   1.128 -10.191  1.00 40.13           H  
ATOM    293  HB3 ALA A  40     -57.551   1.658 -10.559  1.00 40.13           H  
ATOM    294  N   ALA A  41     -59.291  -0.221 -12.408  1.00 41.49           N  
ANISOU  294  N   ALA A  41     4734   4304   6725    120   -132    634
ATOM    295  CA  ALA A  41     -60.636  -0.736 -12.685  1.00 42.70           C  
ANISOU  295  CA  ALA A  41     4777   4434   7011    123   -152    704
ATOM    296  C   ALA A  41     -60.644  -2.029 -13.521  1.00 41.63           C  
ANISOU  296  C   ALA A  41     4630   4341   6845     66   -261    706
ATOM    297  O   ALA A  41     -61.489  -2.890 -13.276  1.00 43.30           O  
ANISOU  297  O   ALA A  41     4788   4549   7114     59   -253    733
ATOM    298  CB  ALA A  41     -61.459   0.357 -13.382  1.00 43.48           C  
ANISOU  298  CB  ALA A  41     4802   4492   7226    146   -176    771
ATOM    299  H   ALA A  41     -59.049   0.655 -12.855  1.00 41.49           H  
ATOM    300  HA  ALA A  41     -61.110  -0.957 -11.727  1.00 42.70           H  
ATOM    301  HB1 ALA A  41     -62.477   0.019 -13.582  1.00 43.48           H  
ATOM    302  HB2 ALA A  41     -61.528   1.251 -12.761  1.00 43.48           H  
ATOM    303  HB3 ALA A  41     -61.013   0.648 -14.334  1.00 43.48           H  
ATOM    304  N   GLU A  42     -59.691  -2.155 -14.461  1.00 40.39           N  
ANISOU  304  N   GLU A  42     4529   4217   6599     27   -353    681
ATOM    305  CA  GLU A  42     -59.484  -3.347 -15.289  1.00 42.14           C  
ANISOU  305  CA  GLU A  42     4763   4471   6777    -28   -455    681
ATOM    306  C   GLU A  42     -58.840  -4.498 -14.499  1.00 39.81           C  
ANISOU  306  C   GLU A  42     4515   4208   6401    -35   -413    630
ATOM    307  O   GLU A  42     -59.185  -5.656 -14.729  1.00 41.64           O  
ANISOU  307  O   GLU A  42     4748   4456   6617    -73   -473    636
ATOM    308  CB  GLU A  42     -58.589  -3.006 -16.498  1.00 49.18           C  
ANISOU  308  CB  GLU A  42     5727   5387   7570    -62   -535    652
ATOM    309  CG  GLU A  42     -59.066  -1.804 -17.333  1.00 58.13           C  
ANISOU  309  CG  GLU A  42     6837   6495   8752    -71   -608    697
ATOM    310  CD  GLU A  42     -58.163  -1.584 -18.549  1.00 63.22           C  
ANISOU  310  CD  GLU A  42     7564   7167   9289   -118   -694    668
ATOM    311  OE1 GLU A  42     -57.350  -0.634 -18.503  1.00 69.01           O  
ANISOU  311  OE1 GLU A  42     8356   7912   9952   -110   -674    631
ATOM    312  OE2 GLU A  42     -58.292  -2.376 -19.510  1.00 68.31           O1-
ANISOU  312  OE2 GLU A  42     8222   7820   9912   -164   -773    680
ATOM    313  H   GLU A  42     -59.019  -1.411 -14.587  1.00 40.39           H  
ATOM    314  HA  GLU A  42     -60.455  -3.682 -15.659  1.00 42.14           H  
ATOM    315  HB3 GLU A  42     -58.533  -3.887 -17.141  1.00 49.18           H  
ATOM    316  HB2 GLU A  42     -57.565  -2.825 -16.168  1.00 49.18           H  
ATOM    317  HG3 GLU A  42     -59.085  -0.897 -16.726  1.00 58.13           H  
ATOM    318  HG2 GLU A  42     -60.090  -1.967 -17.673  1.00 58.13           H  
ATOM    319  N   LEU A  43     -57.911  -4.148 -13.595  1.00 36.68           N  
ANISOU  319  N   LEU A  43     4168   3818   5949     -4   -319    580
ATOM    320  CA  LEU A  43     -57.097  -5.083 -12.818  1.00 36.99           C  
ANISOU  320  CA  LEU A  43     4265   3891   5898    -12   -287    529
ATOM    321  C   LEU A  43     -57.793  -5.610 -11.549  1.00 39.08           C  
ANISOU  321  C   LEU A  43     4495   4132   6219     13   -202    539
ATOM    322  O   LEU A  43     -57.229  -6.484 -10.893  1.00 39.31           O  
ANISOU  322  O   LEU A  43     4569   4182   6184      9   -172    502
ATOM    323  CB  LEU A  43     -55.748  -4.409 -12.486  1.00 35.58           C  
ANISOU  323  CB  LEU A  43     4170   3735   5614     -1   -251    471
ATOM    324  CG  LEU A  43     -54.891  -4.063 -13.727  1.00 34.97           C  
ANISOU  324  CG  LEU A  43     4131   3683   5470    -27   -324    456
ATOM    325  CD1 LEU A  43     -53.637  -3.266 -13.327  1.00 34.82           C  
ANISOU  325  CD1 LEU A  43     4184   3686   5356    -20   -285    405
ATOM    326  CD2 LEU A  43     -54.534  -5.310 -14.554  1.00 36.23           C  
ANISOU  326  CD2 LEU A  43     4303   3870   5592    -67   -406    458
ATOM    327  H   LEU A  43     -57.688  -3.168 -13.479  1.00 36.68           H  
ATOM    328  HA  LEU A  43     -56.902  -5.960 -13.435  1.00 36.99           H  
ATOM    329  HB3 LEU A  43     -55.162  -5.060 -11.838  1.00 35.58           H  
ATOM    330  HB2 LEU A  43     -55.936  -3.502 -11.909  1.00 35.58           H  
ATOM    331  HG  LEU A  43     -55.470  -3.417 -14.384  1.00 34.97           H  
ATOM    332 HD11 LEU A  43     -52.720  -3.764 -13.635  1.00 34.82           H  
ATOM    333 HD12 LEU A  43     -53.640  -2.277 -13.786  1.00 34.82           H  
ATOM    334 HD13 LEU A  43     -53.570  -3.125 -12.250  1.00 34.82           H  
ATOM    335 HD21 LEU A  43     -53.657  -5.146 -15.179  1.00 36.23           H  
ATOM    336 HD22 LEU A  43     -54.333  -6.171 -13.918  1.00 36.23           H  
ATOM    337 HD23 LEU A  43     -55.353  -5.579 -15.220  1.00 36.23           H  
ATOM    338  N   ALA A  44     -59.001  -5.114 -11.234  1.00 39.35           N  
ANISOU  338  N   ALA A  44     4456   4121   6372     41   -153    589
ATOM    339  CA  ALA A  44     -59.805  -5.539 -10.085  1.00 41.53           C  
ANISOU  339  CA  ALA A  44     4708   4367   6702     72    -48    597
ATOM    340  C   ALA A  44     -60.262  -7.014 -10.123  1.00 41.01           C  
ANISOU  340  C   ALA A  44     4622   4319   6641     42    -76    604
ATOM    341  O   ALA A  44     -60.510  -7.582  -9.059  1.00 46.15           O  
ANISOU  341  O   ALA A  44     5299   4961   7273     58      5    581
ATOM    342  CB  ALA A  44     -61.015  -4.599  -9.964  1.00 44.51           C  
ANISOU  342  CB  ALA A  44     5004   4690   7217    112     11    657
ATOM    343  H   ALA A  44     -59.403  -4.391 -11.815  1.00 39.35           H  
ATOM    344  HA  ALA A  44     -59.187  -5.411  -9.196  1.00 41.53           H  
ATOM    345  HB1 ALA A  44     -61.631  -4.853  -9.100  1.00 44.51           H  
ATOM    346  HB2 ALA A  44     -60.695  -3.563  -9.840  1.00 44.51           H  
ATOM    347  HB3 ALA A  44     -61.649  -4.644 -10.850  1.00 44.51           H  
ATOM    348  N   GLY A  45     -60.351  -7.604 -11.329  1.00 39.49           N  
ANISOU  348  N   GLY A  45     4400   4146   6456     -3   -186    629
ATOM    349  CA  GLY A  45     -60.810  -8.975 -11.566  1.00 38.34           C  
ANISOU  349  CA  GLY A  45     4243   4011   6311    -37   -216    638
ATOM    350  C   GLY A  45     -59.661  -9.997 -11.661  1.00 36.44           C  
ANISOU  350  C   GLY A  45     4096   3813   5934    -63   -253    579
ATOM    351  O   GLY A  45     -59.940 -11.165 -11.932  1.00 35.98           O  
ANISOU  351  O   GLY A  45     4041   3763   5867    -95   -290    586
ATOM    352  H   GLY A  45     -60.113  -7.061 -12.147  1.00 39.49           H  
ATOM    353  HA3 GLY A  45     -61.361  -8.989 -12.506  1.00 38.34           H  
ATOM    354  HA2 GLY A  45     -61.509  -9.294 -10.791  1.00 38.34           H  
ATOM    355  N   VAL A  46     -58.397  -9.583 -11.459  1.00 35.01           N  
ANISOU  355  N   VAL A  46     3991   3657   5653    -50   -241    526
ATOM    356  CA  VAL A  46     -57.201 -10.435 -11.502  1.00 31.73           C  
ANISOU  356  CA  VAL A  46     3660   3283   5112    -65   -264    473
ATOM    357  C   VAL A  46     -57.193 -11.482 -10.369  1.00 32.16           C  
ANISOU  357  C   VAL A  46     3737   3337   5144    -56   -201    451
ATOM    358  O   VAL A  46     -57.487 -11.129  -9.228  1.00 32.84           O  
ANISOU  358  O   VAL A  46     3822   3402   5251    -23   -110    443
ATOM    359  CB  VAL A  46     -55.918  -9.555 -11.406  1.00 30.47           C  
ANISOU  359  CB  VAL A  46     3560   3145   4870    -49   -250    429
ATOM    360  CG1 VAL A  46     -54.596 -10.280 -11.065  1.00 29.70           C  
ANISOU  360  CG1 VAL A  46     3538   3085   4661    -50   -242    378
ATOM    361  CG2 VAL A  46     -55.731  -8.737 -12.695  1.00 29.98           C  
ANISOU  361  CG2 VAL A  46     3494   3090   4806    -69   -328    444
ATOM    362  H   VAL A  46     -58.229  -8.610 -11.241  1.00 35.01           H  
ATOM    363  HA  VAL A  46     -57.206 -10.958 -12.460  1.00 31.73           H  
ATOM    364  HB  VAL A  46     -56.083  -8.837 -10.603  1.00 30.47           H  
ATOM    365 HG11 VAL A  46     -53.755  -9.588 -11.106  1.00 29.70           H  
ATOM    366 HG12 VAL A  46     -54.600 -10.699 -10.058  1.00 29.70           H  
ATOM    367 HG13 VAL A  46     -54.391 -11.088 -11.765  1.00 29.70           H  
ATOM    368 HG21 VAL A  46     -54.962  -7.979 -12.559  1.00 29.98           H  
ATOM    369 HG22 VAL A  46     -55.440  -9.371 -13.532  1.00 29.98           H  
ATOM    370 HG23 VAL A  46     -56.645  -8.221 -12.983  1.00 29.98           H  
ATOM    371  N   GLU A  47     -56.846 -12.734 -10.716  1.00 30.75           N  
ANISOU  371  N   GLU A  47     3592   3178   4912    -83   -244    439
ATOM    372  CA  GLU A  47     -56.740 -13.867  -9.790  1.00 31.80           C  
ANISOU  372  CA  GLU A  47     3759   3313   5009    -76   -193    416
ATOM    373  C   GLU A  47     -55.295 -14.375  -9.669  1.00 28.44           C  
ANISOU  373  C   GLU A  47     3419   2925   4461    -71   -199    363
ATOM    374  O   GLU A  47     -54.936 -14.871  -8.603  1.00 28.43           O  
ANISOU  374  O   GLU A  47     3457   2927   4417    -52   -142    335
ATOM    375  CB  GLU A  47     -57.644 -15.027 -10.252  1.00 35.47           C  
ANISOU  375  CB  GLU A  47     4193   3763   5520   -112   -233    451
ATOM    376  CG  GLU A  47     -59.117 -14.630 -10.494  1.00 38.80           C  
ANISOU  376  CG  GLU A  47     4515   4149   6076   -121   -235    514
ATOM    377  CD  GLU A  47     -60.083 -15.807 -10.722  1.00 43.03           C  
ANISOU  377  CD  GLU A  47     5009   4667   6673   -160   -270    557
ATOM    378  OE1 GLU A  47     -59.627 -16.968 -10.835  1.00 44.66           O  
ANISOU  378  OE1 GLU A  47     5271   4885   6811   -187   -304    539
ATOM    379  OE2 GLU A  47     -61.299 -15.517 -10.756  1.00 50.64           O1-
ANISOU  379  OE2 GLU A  47     5881   5601   7757   -165   -263    614
ATOM    380  H   GLU A  47     -56.645 -12.947 -11.684  1.00 30.75           H  
ATOM    381  HA  GLU A  47     -57.064 -13.567  -8.791  1.00 31.80           H  
ATOM    382  HB3 GLU A  47     -57.598 -15.813  -9.496  1.00 35.47           H  
ATOM    383  HB2 GLU A  47     -57.241 -15.469 -11.163  1.00 35.47           H  
ATOM    384  HG3 GLU A  47     -59.178 -13.978 -11.366  1.00 38.80           H  
ATOM    385  HG2 GLU A  47     -59.473 -14.041  -9.649  1.00 38.80           H  
ATOM    386  N   ILE A  48     -54.499 -14.254 -10.745  1.00 28.91           N  
ANISOU  386  N   ILE A  48     3507   3009   4468    -89   -267    355
ATOM    387  CA  ILE A  48     -53.070 -14.559 -10.773  1.00 27.69           C  
ANISOU  387  CA  ILE A  48     3422   2890   4205    -80   -272    313
ATOM    388  C   ILE A  48     -52.344 -13.401 -11.469  1.00 26.43           C  
ANISOU  388  C   ILE A  48     3272   2750   4019    -78   -299    305
ATOM    389  O   ILE A  48     -52.667 -13.063 -12.609  1.00 26.79           O  
ANISOU  389  O   ILE A  48     3302   2789   4087   -101   -356    328
ATOM    390  CB  ILE A  48     -52.738 -15.904 -11.500  1.00 28.30           C  
ANISOU  390  CB  ILE A  48     3542   2975   4233   -102   -315    310
ATOM    391  CG1 ILE A  48     -53.210 -17.108 -10.652  1.00 29.35           C  
ANISOU  391  CG1 ILE A  48     3674   3090   4386   -104   -284    315
ATOM    392  CG2 ILE A  48     -51.241 -16.083 -11.873  1.00 29.69           C  
ANISOU  392  CG2 ILE A  48     3781   3187   4313    -86   -315    275
ATOM    393  CD1 ILE A  48     -53.301 -18.439 -11.406  1.00 31.59           C  
ANISOU  393  CD1 ILE A  48     4008   3374   4620   -127   -324    314
ATOM    394  H   ILE A  48     -54.884 -13.891 -11.608  1.00 28.91           H  
ATOM    395  HA  ILE A  48     -52.693 -14.627  -9.751  1.00 27.69           H  
ATOM    396  HB  ILE A  48     -53.308 -15.916 -12.429  1.00 28.30           H  
ATOM    397 HG13 ILE A  48     -54.199 -16.913 -10.245  1.00 29.35           H  
ATOM    398 HG12 ILE A  48     -52.553 -17.230  -9.792  1.00 29.35           H  
ATOM    399 HG21 ILE A  48     -51.052 -17.037 -12.362  1.00 29.69           H  
ATOM    400 HG22 ILE A  48     -50.886 -15.327 -12.573  1.00 29.69           H  
ATOM    401 HG23 ILE A  48     -50.607 -16.037 -10.987  1.00 29.69           H  
ATOM    402 HD11 ILE A  48     -53.550 -19.241 -10.712  1.00 31.59           H  
ATOM    403 HD12 ILE A  48     -54.081 -18.398 -12.164  1.00 31.59           H  
ATOM    404 HD13 ILE A  48     -52.367 -18.718 -11.890  1.00 31.59           H  
ATOM    405  N   CYS A  49     -51.353 -12.853 -10.757  1.00 25.79           N  
ANISOU  405  N   CYS A  49     3216   2688   3892    -55   -260    275
ATOM    406  CA  CYS A  49     -50.415 -11.845 -11.225  1.00 24.76           C  
ANISOU  406  CA  CYS A  49     3100   2579   3729    -54   -276    264
ATOM    407  C   CYS A  49     -49.014 -12.482 -11.264  1.00 23.79           C  
ANISOU  407  C   CYS A  49     3025   2494   3518    -48   -281    236
ATOM    408  O   CYS A  49     -48.687 -13.273 -10.378  1.00 24.28           O  
ANISOU  408  O   CYS A  49     3111   2566   3548    -32   -247    218
ATOM    409  CB  CYS A  49     -50.486 -10.600 -10.318  1.00 25.75           C  
ANISOU  409  CB  CYS A  49     3214   2689   3879    -36   -226    259
ATOM    410  SG  CYS A  49     -49.364  -9.267 -10.831  1.00 26.15           S  
ANISOU  410  SG  CYS A  49     3284   2761   3889    -39   -242    245
ATOM    411  H   CYS A  49     -51.182 -13.190  -9.817  1.00 25.79           H  
ATOM    412  HA  CYS A  49     -50.697 -11.548 -12.232  1.00 24.76           H  
ATOM    413  HB3 CYS A  49     -50.247 -10.879  -9.293  1.00 25.75           H  
ATOM    414  HB2 CYS A  49     -51.501 -10.202 -10.305  1.00 25.75           H  
ATOM    415  HG  CYS A  49     -48.251  -9.823 -10.338  1.00 26.15           H  
ATOM    416  N   LEU A  50     -48.216 -12.129 -12.285  1.00 23.40           N  
ANISOU  416  N   LEU A  50     2990   2465   3434    -58   -318    235
ATOM    417  CA  LEU A  50     -46.859 -12.636 -12.485  1.00 23.39           C  
ANISOU  417  CA  LEU A  50     3025   2499   3361    -49   -316    216
ATOM    418  C   LEU A  50     -45.963 -11.510 -13.014  1.00 22.56           C  
ANISOU  418  C   LEU A  50     2919   2415   3237    -54   -327    213
ATOM    419  O   LEU A  50     -46.088 -11.149 -14.183  1.00 23.25           O  
ANISOU  419  O   LEU A  50     3003   2492   3336    -72   -360    225
ATOM    420  CB  LEU A  50     -46.896 -13.895 -13.392  1.00 23.31           C  
ANISOU  420  CB  LEU A  50     3046   2487   3322    -57   -343    221
ATOM    421  CG  LEU A  50     -45.538 -14.460 -13.889  1.00 23.45           C  
ANISOU  421  CG  LEU A  50     3101   2536   3273    -41   -334    209
ATOM    422  CD1 LEU A  50     -44.566 -14.823 -12.748  1.00 26.01           C  
ANISOU  422  CD1 LEU A  50     3426   2882   3573    -14   -297    195
ATOM    423  CD2 LEU A  50     -45.744 -15.657 -14.838  1.00 25.38           C  
ANISOU  423  CD2 LEU A  50     3390   2762   3489    -51   -353    216
ATOM    424  H   LEU A  50     -48.551 -11.466 -12.974  1.00 23.40           H  
ATOM    425  HA  LEU A  50     -46.462 -12.942 -11.524  1.00 23.39           H  
ATOM    426  HB3 LEU A  50     -47.502 -13.667 -14.269  1.00 23.31           H  
ATOM    427  HB2 LEU A  50     -47.435 -14.684 -12.864  1.00 23.31           H  
ATOM    428  HG  LEU A  50     -45.049 -13.683 -14.478  1.00 23.45           H  
ATOM    429 HD11 LEU A  50     -43.533 -14.702 -13.076  1.00 26.01           H  
ATOM    430 HD12 LEU A  50     -44.691 -14.198 -11.868  1.00 26.01           H  
ATOM    431 HD13 LEU A  50     -44.691 -15.857 -12.426  1.00 26.01           H  
ATOM    432 HD21 LEU A  50     -45.046 -16.471 -14.638  1.00 25.38           H  
ATOM    433 HD22 LEU A  50     -46.748 -16.072 -14.758  1.00 25.38           H  
ATOM    434 HD23 LEU A  50     -45.597 -15.356 -15.876  1.00 25.38           H  
ATOM    435  N   GLU A  51     -45.059 -10.996 -12.161  1.00 21.88           N  
ANISOU  435  N   GLU A  51     2839   2355   3120    -42   -304    198
ATOM    436  CA  GLU A  51     -44.035 -10.041 -12.579  1.00 22.62           C  
ANISOU  436  CA  GLU A  51     2931   2470   3191    -52   -316    197
ATOM    437  C   GLU A  51     -42.723 -10.770 -12.889  1.00 23.78           C  
ANISOU  437  C   GLU A  51     3092   2654   3289    -42   -314    195
ATOM    438  O   GLU A  51     -42.096 -11.305 -11.978  1.00 23.21           O  
ANISOU  438  O   GLU A  51     3024   2596   3196    -24   -297    189
ATOM    439  CB  GLU A  51     -43.825  -8.936 -11.523  1.00 23.50           C  
ANISOU  439  CB  GLU A  51     3040   2581   3307    -54   -297    190
ATOM    440  CG  GLU A  51     -42.753  -7.908 -11.963  1.00 24.31           C  
ANISOU  440  CG  GLU A  51     3142   2707   3386    -69   -313    191
ATOM    441  CD  GLU A  51     -42.607  -6.678 -11.064  1.00 25.05           C  
ANISOU  441  CD  GLU A  51     3246   2797   3474    -80   -302    185
ATOM    442  OE1 GLU A  51     -42.355  -5.599 -11.639  1.00 26.25           O  
ANISOU  442  OE1 GLU A  51     3397   2961   3614    -99   -318    188
ATOM    443  OE2 GLU A  51     -42.699  -6.818  -9.825  1.00 26.58           O1-
ANISOU  443  OE2 GLU A  51     3457   2974   3667    -73   -278    177
ATOM    444  H   GLU A  51     -45.007 -11.334 -11.210  1.00 21.88           H  
ATOM    445  HA  GLU A  51     -44.367  -9.531 -13.483  1.00 22.62           H  
ATOM    446  HB3 GLU A  51     -43.536  -9.391 -10.575  1.00 23.50           H  
ATOM    447  HB2 GLU A  51     -44.772  -8.423 -11.346  1.00 23.50           H  
ATOM    448  HG3 GLU A  51     -42.970  -7.586 -12.983  1.00 24.31           H  
ATOM    449  HG2 GLU A  51     -41.769  -8.378 -11.999  1.00 24.31           H  
ATOM    450  N   VAL A  52     -42.287 -10.702 -14.152  1.00 22.48           N  
ANISOU  450  N   VAL A  52     2935   2498   3108    -51   -329    202
ATOM    451  CA  VAL A  52     -40.942 -11.107 -14.546  1.00 22.34           C  
ANISOU  451  CA  VAL A  52     2924   2512   3052    -39   -317    206
ATOM    452  C   VAL A  52     -39.967  -9.963 -14.233  1.00 22.90           C  
ANISOU  452  C   VAL A  52     2971   2611   3117    -49   -316    208
ATOM    453  O   VAL A  52     -40.271  -8.813 -14.550  1.00 22.40           O  
ANISOU  453  O   VAL A  52     2904   2539   3067    -71   -331    209
ATOM    454  CB  VAL A  52     -40.866 -11.439 -16.057  1.00 23.06           C  
ANISOU  454  CB  VAL A  52     3047   2588   3123    -45   -325    213
ATOM    455  CG1 VAL A  52     -39.456 -11.837 -16.542  1.00 23.18           C  
ANISOU  455  CG1 VAL A  52     3071   2631   3104    -26   -296    220
ATOM    456  CG2 VAL A  52     -41.857 -12.559 -16.396  1.00 25.69           C  
ANISOU  456  CG2 VAL A  52     3410   2889   3460    -45   -335    213
ATOM    457  H   VAL A  52     -42.831 -10.208 -14.848  1.00 22.48           H  
ATOM    458  HA  VAL A  52     -40.657 -11.992 -13.980  1.00 22.34           H  
ATOM    459  HB  VAL A  52     -41.165 -10.559 -16.628  1.00 23.06           H  
ATOM    460 HG11 VAL A  52     -39.474 -12.116 -17.595  1.00 23.18           H  
ATOM    461 HG12 VAL A  52     -38.736 -11.027 -16.446  1.00 23.18           H  
ATOM    462 HG13 VAL A  52     -39.073 -12.688 -15.979  1.00 23.18           H  
ATOM    463 HG21 VAL A  52     -41.718 -12.905 -17.416  1.00 25.69           H  
ATOM    464 HG22 VAL A  52     -41.716 -13.411 -15.731  1.00 25.69           H  
ATOM    465 HG23 VAL A  52     -42.892 -12.229 -16.299  1.00 25.69           H  
ATOM    466  N   GLY A  53     -38.826 -10.300 -13.613  1.00 22.69           N  
ANISOU  466  N   GLY A  53     2930   2615   3074    -34   -304    213
ATOM    467  CA  GLY A  53     -37.794  -9.338 -13.239  1.00 24.08           C  
ANISOU  467  CA  GLY A  53     3082   2820   3247    -50   -311    222
ATOM    468  C   GLY A  53     -38.293  -8.413 -12.121  1.00 24.25           C  
ANISOU  468  C   GLY A  53     3107   2827   3277    -70   -324    212
ATOM    469  O   GLY A  53     -38.490  -7.224 -12.358  1.00 24.58           O  
ANISOU  469  O   GLY A  53     3150   2864   3325    -97   -336    212
ATOM    470  H   GLY A  53     -38.661 -11.265 -13.362  1.00 22.69           H  
ATOM    471  HA3 GLY A  53     -37.528  -8.750 -14.118  1.00 24.08           H  
ATOM    472  HA2 GLY A  53     -36.903  -9.872 -12.913  1.00 24.08           H  
ATOM    473  N   SER A  54     -38.521  -8.970 -10.924  1.00 23.66           N  
ANISOU  473  N   SER A  54     3044   2743   3200    -59   -318    204
ATOM    474  CA  SER A  54     -39.081  -8.308  -9.746  1.00 23.58           C  
ANISOU  474  CA  SER A  54     3057   2707   3195    -75   -318    193
ATOM    475  C   SER A  54     -38.265  -7.126  -9.184  1.00 23.80           C  
ANISOU  475  C   SER A  54     3087   2752   3205   -105   -339    201
ATOM    476  O   SER A  54     -38.882  -6.176  -8.711  1.00 23.78           O  
ANISOU  476  O   SER A  54     3111   2720   3202   -126   -338    193
ATOM    477  CB  SER A  54     -39.387  -9.382  -8.682  1.00 24.23           C  
ANISOU  477  CB  SER A  54     3162   2770   3273    -57   -301    184
ATOM    478  OG  SER A  54     -38.227  -9.885  -8.049  1.00 25.57           O  
ANISOU  478  OG  SER A  54     3328   2969   3418    -49   -311    193
ATOM    479  H   SER A  54     -38.320  -9.957 -10.806  1.00 23.66           H  
ATOM    480  HA  SER A  54     -40.039  -7.900 -10.068  1.00 23.58           H  
ATOM    481  HB3 SER A  54     -39.920 -10.216  -9.134  1.00 24.23           H  
ATOM    482  HB2 SER A  54     -40.042  -8.969  -7.914  1.00 24.23           H  
ATOM    483  HG  SER A  54     -38.003  -9.302  -7.317  1.00 25.57           H  
ATOM    484  N   GLY A  55     -36.922  -7.175  -9.255  1.00 24.43           N  
ANISOU  484  N   GLY A  55     3139   2871   3270   -109   -357    220
ATOM    485  CA  GLY A  55     -36.014  -6.148  -8.728  1.00 25.13           C  
ANISOU  485  CA  GLY A  55     3228   2975   3343   -146   -387    234
ATOM    486  C   GLY A  55     -36.181  -6.010  -7.212  1.00 24.96           C  
ANISOU  486  C   GLY A  55     3258   2924   3300   -162   -395    223
ATOM    487  O   GLY A  55     -36.118  -7.000  -6.489  1.00 24.27           O  
ANISOU  487  O   GLY A  55     3183   2833   3202   -145   -392    222
ATOM    488  H   GLY A  55     -36.488  -7.995  -9.664  1.00 24.43           H  
ATOM    489  HA3 GLY A  55     -36.190  -5.192  -9.218  1.00 25.13           H  
ATOM    490  HA2 GLY A  55     -34.985  -6.434  -8.938  1.00 25.13           H  
ATOM    491  N   SER A  56     -36.407  -4.774  -6.740  1.00 24.42           N  
ANISOU  491  N   SER A  56     3229   2828   3219   -197   -403    216
ATOM    492  CA  SER A  56     -36.746  -4.471  -5.347  1.00 25.41           C  
ANISOU  492  CA  SER A  56     3424   2913   3315   -216   -403    205
ATOM    493  C   SER A  56     -38.136  -4.980  -4.903  1.00 25.59           C  
ANISOU  493  C   SER A  56     3479   2893   3350   -183   -355    182
ATOM    494  O   SER A  56     -38.354  -5.098  -3.700  1.00 27.32           O  
ANISOU  494  O   SER A  56     3758   3077   3542   -190   -345    174
ATOM    495  CB  SER A  56     -36.574  -2.960  -5.101  1.00 26.78           C  
ANISOU  495  CB  SER A  56     3641   3058   3473   -257   -411    201
ATOM    496  OG  SER A  56     -37.577  -2.204  -5.750  1.00 27.32           O  
ANISOU  496  OG  SER A  56     3708   3100   3571   -240   -375    186
ATOM    497  H   SER A  56     -36.433  -3.992  -7.382  1.00 24.42           H  
ATOM    498  HA  SER A  56     -36.012  -4.986  -4.728  1.00 25.41           H  
ATOM    499  HB3 SER A  56     -35.593  -2.623  -5.437  1.00 26.78           H  
ATOM    500  HB2 SER A  56     -36.627  -2.746  -4.032  1.00 26.78           H  
ATOM    501  HG  SER A  56     -37.369  -2.171  -6.691  1.00 27.32           H  
ATOM    502  N   GLY A  57     -39.031  -5.289  -5.858  1.00 24.85           N  
ANISOU  502  N   GLY A  57     3351   2795   3295   -153   -326    175
ATOM    503  CA  GLY A  57     -40.340  -5.896  -5.612  1.00 23.40           C  
ANISOU  503  CA  GLY A  57     3182   2572   3136   -124   -282    161
ATOM    504  C   GLY A  57     -41.458  -4.871  -5.371  1.00 24.44           C  
ANISOU  504  C   GLY A  57     3343   2651   3288   -127   -248    152
ATOM    505  O   GLY A  57     -42.570  -5.288  -5.051  1.00 24.71           O  
ANISOU  505  O   GLY A  57     3381   2650   3354   -104   -206    146
ATOM    506  H   GLY A  57     -38.759  -5.186  -6.826  1.00 24.85           H  
ATOM    507  HA3 GLY A  57     -40.293  -6.557  -4.750  1.00 23.40           H  
ATOM    508  HA2 GLY A  57     -40.606  -6.515  -6.469  1.00 23.40           H  
ATOM    509  N   VAL A  58     -41.185  -3.560  -5.508  1.00 24.82           N  
ANISOU  509  N   VAL A  58     3408   2694   3328   -154   -261    155
ATOM    510  CA  VAL A  58     -42.131  -2.471  -5.229  1.00 24.69           C  
ANISOU  510  CA  VAL A  58     3429   2620   3331   -151   -221    148
ATOM    511  C   VAL A  58     -43.367  -2.419  -6.151  1.00 24.86           C  
ANISOU  511  C   VAL A  58     3401   2627   3416   -123   -200    154
ATOM    512  O   VAL A  58     -44.407  -1.941  -5.700  1.00 26.37           O  
ANISOU  512  O   VAL A  58     3612   2766   3641   -105   -152    153
ATOM    513  CB  VAL A  58     -41.444  -1.078  -5.271  1.00 27.50           C  
ANISOU  513  CB  VAL A  58     3825   2967   3656   -189   -241    149
ATOM    514  CG1 VAL A  58     -40.413  -0.921  -4.140  1.00 28.36           C  
ANISOU  514  CG1 VAL A  58     3991   3081   3703   -226   -269    149
ATOM    515  CG2 VAL A  58     -40.845  -0.695  -6.640  1.00 28.71           C  
ANISOU  515  CG2 VAL A  58     3923   3162   3824   -200   -279    161
ATOM    516  H   VAL A  58     -40.254  -3.277  -5.777  1.00 24.82           H  
ATOM    517  HA  VAL A  58     -42.506  -2.627  -4.216  1.00 24.69           H  
ATOM    518  HB  VAL A  58     -42.211  -0.329  -5.061  1.00 27.50           H  
ATOM    519 HG11 VAL A  58     -39.947   0.064  -4.162  1.00 28.36           H  
ATOM    520 HG12 VAL A  58     -40.884  -1.034  -3.164  1.00 28.36           H  
ATOM    521 HG13 VAL A  58     -39.622  -1.665  -4.207  1.00 28.36           H  
ATOM    522 HG21 VAL A  58     -40.379   0.289  -6.595  1.00 28.71           H  
ATOM    523 HG22 VAL A  58     -40.085  -1.406  -6.963  1.00 28.71           H  
ATOM    524 HG23 VAL A  58     -41.605  -0.640  -7.419  1.00 28.71           H  
ATOM    525  N   VAL A  59     -43.254  -2.919  -7.394  1.00 25.00           N  
ANISOU  525  N   VAL A  59     3361   2685   3453   -118   -232    163
ATOM    526  CA  VAL A  59     -44.359  -2.958  -8.353  1.00 23.88           C  
ANISOU  526  CA  VAL A  59     3177   2526   3370    -99   -226    173
ATOM    527  C   VAL A  59     -45.324  -4.122  -8.062  1.00 24.59           C  
ANISOU  527  C   VAL A  59     3254   2595   3494    -72   -193    174
ATOM    528  O   VAL A  59     -46.532  -3.896  -8.080  1.00 24.41           O  
ANISOU  528  O   VAL A  59     3221   2528   3524    -55   -159    183
ATOM    529  CB  VAL A  59     -43.871  -3.038  -9.824  1.00 24.82           C  
ANISOU  529  CB  VAL A  59     3257   2684   3487   -107   -272    183
ATOM    530  CG1 VAL A  59     -45.003  -3.182 -10.858  1.00 26.32           C  
ANISOU  530  CG1 VAL A  59     3414   2850   3734    -95   -277    197
ATOM    531  CG2 VAL A  59     -42.968  -1.850 -10.204  1.00 27.02           C  
ANISOU  531  CG2 VAL A  59     3548   2981   3737   -136   -297    184
ATOM    532  H   VAL A  59     -42.370  -3.300  -7.709  1.00 25.00           H  
ATOM    533  HA  VAL A  59     -44.929  -2.037  -8.244  1.00 23.88           H  
ATOM    534  HB  VAL A  59     -43.261  -3.929  -9.910  1.00 24.82           H  
ATOM    535 HG11 VAL A  59     -44.630  -3.069 -11.873  1.00 26.32           H  
ATOM    536 HG12 VAL A  59     -45.471  -4.164 -10.810  1.00 26.32           H  
ATOM    537 HG13 VAL A  59     -45.773  -2.426 -10.703  1.00 26.32           H  
ATOM    538 HG21 VAL A  59     -42.624  -1.929 -11.235  1.00 27.02           H  
ATOM    539 HG22 VAL A  59     -43.491  -0.901 -10.103  1.00 27.02           H  
ATOM    540 HG23 VAL A  59     -42.079  -1.809  -9.575  1.00 27.02           H  
ATOM    541  N   SER A  60     -44.792  -5.316  -7.734  1.00 23.48           N  
ANISOU  541  N   SER A  60     3111   2482   3327    -67   -201    168
ATOM    542  CA  SER A  60     -45.580  -6.460  -7.256  1.00 23.74           C  
ANISOU  542  CA  SER A  60     3137   2495   3386    -45   -170    168
ATOM    543  C   SER A  60     -46.278  -6.182  -5.915  1.00 23.77           C  
ANISOU  543  C   SER A  60     3185   2449   3398    -37   -111    162
ATOM    544  O   SER A  60     -47.402  -6.641  -5.721  1.00 24.69           O  
ANISOU  544  O   SER A  60     3284   2528   3567    -17    -70    170
ATOM    545  CB  SER A  60     -44.698  -7.722  -7.138  1.00 25.51           C  
ANISOU  545  CB  SER A  60     3365   2756   3569    -42   -188    162
ATOM    546  OG  SER A  60     -44.669  -8.426  -8.357  1.00 26.10           O  
ANISOU  546  OG  SER A  60     3406   2860   3651    -41   -222    171
ATOM    547  H   SER A  60     -43.789  -5.441  -7.758  1.00 23.48           H  
ATOM    548  HA  SER A  60     -46.372  -6.652  -7.983  1.00 23.74           H  
ATOM    549  HB3 SER A  60     -45.103  -8.418  -6.402  1.00 25.51           H  
ATOM    550  HB2 SER A  60     -43.683  -7.479  -6.819  1.00 25.51           H  
ATOM    551  HG  SER A  60     -44.091  -7.943  -8.962  1.00 26.10           H  
ATOM    552  N   ALA A  61     -45.607  -5.417  -5.035  1.00 24.18           N  
ANISOU  552  N   ALA A  61     3295   2493   3399    -52   -105    150
ATOM    553  CA  ALA A  61     -46.131  -5.000  -3.739  1.00 26.04           C  
ANISOU  553  CA  ALA A  61     3594   2671   3628    -46    -43    141
ATOM    554  C   ALA A  61     -47.219  -3.920  -3.848  1.00 26.93           C  
ANISOU  554  C   ALA A  61     3695   2734   3800    -31      1    153
ATOM    555  O   ALA A  61     -48.145  -3.936  -3.038  1.00 27.77           O  
ANISOU  555  O   ALA A  61     3815   2790   3946     -7     69    157
ATOM    556  CB  ALA A  61     -44.978  -4.534  -2.843  1.00 27.93           C  
ANISOU  556  CB  ALA A  61     3909   2910   3793    -75    -58    129
ATOM    557  H   ALA A  61     -44.675  -5.097  -5.262  1.00 24.18           H  
ATOM    558  HA  ALA A  61     -46.579  -5.883  -3.286  1.00 26.04           H  
ATOM    559  HB1 ALA A  61     -45.329  -4.353  -1.828  1.00 27.93           H  
ATOM    560  HB2 ALA A  61     -44.194  -5.289  -2.781  1.00 27.93           H  
ATOM    561  HB3 ALA A  61     -44.525  -3.613  -3.212  1.00 27.93           H  
ATOM    562  N   PHE A  62     -47.109  -3.034  -4.856  1.00 26.27           N  
ANISOU  562  N   PHE A  62     3588   2663   3729    -41    -31    161
ATOM    563  CA  PHE A  62     -48.126  -2.040  -5.201  1.00 27.84           C  
ANISOU  563  CA  PHE A  62     3771   2815   3989    -24      4    177
ATOM    564  C   PHE A  62     -49.389  -2.675  -5.800  1.00 28.49           C  
ANISOU  564  C   PHE A  62     3778   2887   4158      3     18    201
ATOM    565  O   PHE A  62     -50.486  -2.297  -5.399  1.00 28.14           O  
ANISOU  565  O   PHE A  62     3725   2790   4176     30     83    217
ATOM    566  CB  PHE A  62     -47.535  -0.948  -6.117  1.00 28.80           C  
ANISOU  566  CB  PHE A  62     3883   2957   4101    -43    -44    182
ATOM    567  CG  PHE A  62     -48.531   0.097  -6.604  1.00 30.75           C  
ANISOU  567  CG  PHE A  62     4111   3156   4415    -22    -13    202
ATOM    568  CD1 PHE A  62     -48.904   1.158  -5.752  1.00 34.02           C  
ANISOU  568  CD1 PHE A  62     4590   3510   4824    -12     50    199
ATOM    569  CE1 PHE A  62     -49.897   2.045  -6.142  1.00 34.84           C  
ANISOU  569  CE1 PHE A  62     4673   3565   4999     15     88    222
ATOM    570  CZ  PHE A  62     -50.545   1.880  -7.359  1.00 35.84           C  
ANISOU  570  CZ  PHE A  62     4712   3706   5199     27     51    251
ATOM    571  CD2 PHE A  62     -49.221  -0.076  -7.825  1.00 31.36           C  
ANISOU  571  CD2 PHE A  62     4113   3243   4559    -12    -45    227
ATOM    572  CE2 PHE A  62     -50.208   0.826  -8.199  1.00 34.76           C  
ANISOU  572  CE2 PHE A  62     4518   3626   5059     10    -18    252
ATOM    573  H   PHE A  62     -46.297  -3.064  -5.458  1.00 26.27           H  
ATOM    574  HA  PHE A  62     -48.432  -1.551  -4.275  1.00 27.84           H  
ATOM    575  HB3 PHE A  62     -47.056  -1.408  -6.982  1.00 28.80           H  
ATOM    576  HB2 PHE A  62     -46.744  -0.425  -5.579  1.00 28.80           H  
ATOM    577  HD1 PHE A  62     -48.421   1.280  -4.794  1.00 34.02           H  
ATOM    578  HE1 PHE A  62     -50.177   2.862  -5.493  1.00 34.84           H  
ATOM    579  HZ  PHE A  62     -51.325   2.570  -7.643  1.00 35.84           H  
ATOM    580  HD2 PHE A  62     -48.984  -0.909  -8.472  1.00 31.36           H  
ATOM    581  HE2 PHE A  62     -50.725   0.701  -9.140  1.00 34.76           H  
ATOM    582  N   LEU A  63     -49.211  -3.640  -6.722  1.00 27.34           N  
ANISOU  582  N   LEU A  63     3580   2788   4018     -4    -37    206
ATOM    583  CA  LEU A  63     -50.294  -4.425  -7.319  1.00 26.62           C  
ANISOU  583  CA  LEU A  63     3420   2690   4003      9    -40    232
ATOM    584  C   LEU A  63     -51.039  -5.271  -6.275  1.00 26.88           C  
ANISOU  584  C   LEU A  63     3460   2691   4062     29     25    233
ATOM    585  O   LEU A  63     -52.260  -5.360  -6.355  1.00 27.45           O  
ANISOU  585  O   LEU A  63     3483   2726   4219     48     61    261
ATOM    586  CB  LEU A  63     -49.741  -5.315  -8.454  1.00 25.68           C  
ANISOU  586  CB  LEU A  63     3273   2624   3861     -9   -113    232
ATOM    587  CG  LEU A  63     -49.339  -4.538  -9.727  1.00 26.47           C  
ANISOU  587  CG  LEU A  63     3355   2743   3958    -26   -172    241
ATOM    588  CD1 LEU A  63     -48.536  -5.432 -10.694  1.00 26.52           C  
ANISOU  588  CD1 LEU A  63     3356   2796   3924    -43   -229    236
ATOM    589  CD2 LEU A  63     -50.549  -3.872 -10.411  1.00 28.53           C  
ANISOU  589  CD2 LEU A  63     3565   2968   4306    -18   -178    275
ATOM    590  H   LEU A  63     -48.273  -3.876  -7.021  1.00 27.34           H  
ATOM    591  HA  LEU A  63     -51.020  -3.724  -7.734  1.00 26.62           H  
ATOM    592  HB3 LEU A  63     -50.480  -6.070  -8.732  1.00 25.68           H  
ATOM    593  HB2 LEU A  63     -48.883  -5.871  -8.073  1.00 25.68           H  
ATOM    594  HG  LEU A  63     -48.672  -3.730  -9.430  1.00 26.47           H  
ATOM    595 HD11 LEU A  63     -47.569  -4.985 -10.914  1.00 26.52           H  
ATOM    596 HD12 LEU A  63     -48.341  -6.419 -10.275  1.00 26.52           H  
ATOM    597 HD13 LEU A  63     -49.041  -5.586 -11.646  1.00 26.52           H  
ATOM    598 HD21 LEU A  63     -50.533  -3.967 -11.496  1.00 28.53           H  
ATOM    599 HD22 LEU A  63     -51.493  -4.293 -10.066  1.00 28.53           H  
ATOM    600 HD23 LEU A  63     -50.570  -2.806 -10.184  1.00 28.53           H  
ATOM    601  N   ALA A  64     -50.305  -5.822  -5.292  1.00 26.48           N  
ANISOU  601  N   ALA A  64     3463   2652   3945     24     40    207
ATOM    602  CA  ALA A  64     -50.862  -6.565  -4.165  1.00 27.38           C  
ANISOU  602  CA  ALA A  64     3596   2734   4070     39    103    204
ATOM    603  C   ALA A  64     -51.616  -5.695  -3.147  1.00 30.46           C  
ANISOU  603  C   ALA A  64     4018   3056   4498     62    193    212
ATOM    604  O   ALA A  64     -52.581  -6.182  -2.559  1.00 30.05           O  
ANISOU  604  O   ALA A  64     3939   2966   4512     83    255    230
ATOM    605  CB  ALA A  64     -49.754  -7.392  -3.503  1.00 27.54           C  
ANISOU  605  CB  ALA A  64     3678   2782   4004     27     90    176
ATOM    606  H   ALA A  64     -49.298  -5.723  -5.308  1.00 26.48           H  
ATOM    607  HA  ALA A  64     -51.600  -7.253  -4.558  1.00 27.38           H  
ATOM    608  HB1 ALA A  64     -50.161  -8.022  -2.713  1.00 27.54           H  
ATOM    609  HB2 ALA A  64     -49.276  -8.055  -4.225  1.00 27.54           H  
ATOM    610  HB3 ALA A  64     -48.980  -6.757  -3.073  1.00 27.54           H  
ATOM    611  N   SER A  65     -51.194  -4.431  -2.983  1.00 30.97           N  
ANISOU  611  N   SER A  65     4144   3103   4521     56    205    199
ATOM    612  CA  SER A  65     -51.868  -3.443  -2.138  1.00 35.00           C  
ANISOU  612  CA  SER A  65     4700   3539   5057     79    297    205
ATOM    613  C   SER A  65     -53.138  -2.878  -2.804  1.00 36.05           C  
ANISOU  613  C   SER A  65     4746   3646   5305    107    320    245
ATOM    614  O   SER A  65     -54.125  -2.642  -2.109  1.00 37.40           O  
ANISOU  614  O   SER A  65     4914   3757   5539    140    414    264
ATOM    615  CB  SER A  65     -50.885  -2.305  -1.796  1.00 38.48           C  
ANISOU  615  CB  SER A  65     5226   3967   5426     61    291    185
ATOM    616  OG  SER A  65     -49.875  -2.762  -0.919  1.00 45.37           O  
ANISOU  616  OG  SER A  65     6173   4865   6200     29    256    156
ATOM    617  H   SER A  65     -50.385  -4.105  -3.494  1.00 30.97           H  
ATOM    618  HA  SER A  65     -52.174  -3.924  -1.206  1.00 35.00           H  
ATOM    619  HB3 SER A  65     -51.406  -1.484  -1.301  1.00 38.48           H  
ATOM    620  HB2 SER A  65     -50.425  -1.893  -2.694  1.00 38.48           H  
ATOM    621  HG  SER A  65     -49.268  -3.311  -1.424  1.00 45.37           H  
ATOM    622  N   MET A  66     -53.083  -2.675  -4.132  1.00 33.28           N  
ANISOU  622  N   MET A  66     4327   3335   4984     97    242    261
ATOM    623  CA  MET A  66     -54.142  -2.090  -4.953  1.00 35.26           C  
ANISOU  623  CA  MET A  66     4493   3562   5342    118    245    304
ATOM    624  C   MET A  66     -55.288  -3.077  -5.231  1.00 37.42           C  
ANISOU  624  C   MET A  66     4678   3834   5704    128    247    338
ATOM    625  O   MET A  66     -56.440  -2.751  -4.945  1.00 35.08           O  
ANISOU  625  O   MET A  66     4334   3488   5504    160    312    375
ATOM    626  CB  MET A  66     -53.511  -1.544  -6.253  1.00 36.18           C  
ANISOU  626  CB  MET A  66     4581   3717   5448     96    152    309
ATOM    627  CG  MET A  66     -54.496  -0.902  -7.245  1.00 39.58           C  
ANISOU  627  CG  MET A  66     4933   4119   5984    117    147    356
ATOM    628  SD  MET A  66     -53.713  -0.277  -8.752  1.00 41.21           S  
ANISOU  628  SD  MET A  66     5129   4359   6167     90     47    359
ATOM    629  CE  MET A  66     -53.470  -1.828  -9.652  1.00 40.33           C  
ANISOU  629  CE  MET A  66     4970   4310   6042     55    -52    362
ATOM    630  H   MET A  66     -52.220  -2.880  -4.620  1.00 33.28           H  
ATOM    631  HA  MET A  66     -54.561  -1.242  -4.408  1.00 35.26           H  
ATOM    632  HB3 MET A  66     -52.974  -2.350  -6.754  1.00 36.18           H  
ATOM    633  HB2 MET A  66     -52.752  -0.804  -5.995  1.00 36.18           H  
ATOM    634  HG3 MET A  66     -55.007  -0.070  -6.762  1.00 39.58           H  
ATOM    635  HG2 MET A  66     -55.268  -1.608  -7.548  1.00 39.58           H  
ATOM    636  HE1 MET A  66     -52.930  -1.635 -10.577  1.00 40.33           H  
ATOM    637  HE2 MET A  66     -52.889  -2.533  -9.060  1.00 40.33           H  
ATOM    638  HE3 MET A  66     -54.430  -2.285  -9.896  1.00 40.33           H  
ATOM    639  N   ILE A  67     -54.949  -4.244  -5.803  1.00 34.35           N  
ANISOU  639  N   ILE A  67     4264   3497   5289    102    178    331
ATOM    640  CA  ILE A  67     -55.906  -5.275  -6.213  1.00 33.83           C  
ANISOU  640  CA  ILE A  67     4116   3433   5304    100    161    366
ATOM    641  C   ILE A  67     -56.424  -6.086  -5.006  1.00 34.03           C  
ANISOU  641  C   ILE A  67     4161   3427   5341    117    249    361
ATOM    642  O   ILE A  67     -57.612  -6.403  -4.984  1.00 36.21           O  
ANISOU  642  O   ILE A  67     4365   3673   5717    131    285    403
ATOM    643  CB  ILE A  67     -55.298  -6.227  -7.288  1.00 32.66           C  
ANISOU  643  CB  ILE A  67     3957   3345   5107     64     57    356
ATOM    644  CG1 ILE A  67     -54.902  -5.452  -8.568  1.00 33.43           C  
ANISOU  644  CG1 ILE A  67     4041   3463   5196     48    -19    363
ATOM    645  CG2 ILE A  67     -56.171  -7.452  -7.648  1.00 33.06           C  
ANISOU  645  CG2 ILE A  67     3945   3395   5221     54     36    387
ATOM    646  CD1 ILE A  67     -53.953  -6.226  -9.494  1.00 34.27           C  
ANISOU  646  CD1 ILE A  67     4160   3622   5238     15   -108    348
ATOM    647  H   ILE A  67     -53.977  -4.442  -6.002  1.00 34.35           H  
ATOM    648  HA  ILE A  67     -56.767  -4.778  -6.663  1.00 33.83           H  
ATOM    649  HB  ILE A  67     -54.374  -6.613  -6.871  1.00 32.66           H  
ATOM    650 HG13 ILE A  67     -54.413  -4.512  -8.313  1.00 33.43           H  
ATOM    651 HG12 ILE A  67     -55.800  -5.170  -9.116  1.00 33.43           H  
ATOM    652 HG21 ILE A  67     -55.701  -8.065  -8.415  1.00 33.06           H  
ATOM    653 HG22 ILE A  67     -56.322  -8.116  -6.797  1.00 33.06           H  
ATOM    654 HG23 ILE A  67     -57.150  -7.147  -8.020  1.00 33.06           H  
ATOM    655 HD11 ILE A  67     -53.448  -5.544 -10.176  1.00 34.27           H  
ATOM    656 HD12 ILE A  67     -53.186  -6.758  -8.931  1.00 34.27           H  
ATOM    657 HD13 ILE A  67     -54.494  -6.952 -10.101  1.00 34.27           H  
ATOM    658  N   GLY A  68     -55.560  -6.332  -4.005  1.00 33.14           N  
ANISOU  658  N   GLY A  68     4139   3323   5130    112    275    317
ATOM    659  CA  GLY A  68     -55.940  -6.910  -2.715  1.00 34.51           C  
ANISOU  659  CA  GLY A  68     4356   3459   5296    127    365    307
ATOM    660  C   GLY A  68     -55.557  -8.399  -2.600  1.00 33.23           C  
ANISOU  660  C   GLY A  68     4195   3331   5100    108    333    295
ATOM    661  O   GLY A  68     -55.067  -8.996  -3.560  1.00 34.11           O  
ANISOU  661  O   GLY A  68     4281   3494   5183     84    242    290
ATOM    662  H   GLY A  68     -54.600  -6.030  -4.100  1.00 33.14           H  
ATOM    663  HA3 GLY A  68     -57.007  -6.786  -2.527  1.00 34.51           H  
ATOM    664  HA2 GLY A  68     -55.415  -6.345  -1.944  1.00 34.51           H  
ATOM    665  N   PRO A  69     -55.764  -9.004  -1.406  1.00 35.46           N  
ANISOU  665  N   PRO A  69     4519   3578   5376    119    414    287
ATOM    666  CA  PRO A  69     -55.280 -10.359  -1.065  1.00 35.37           C  
ANISOU  666  CA  PRO A  69     4539   3591   5308    103    395    266
ATOM    667  C   PRO A  69     -56.064 -11.543  -1.666  1.00 34.81           C  
ANISOU  667  C   PRO A  69     4385   3534   5307     91    365    297
ATOM    668  O   PRO A  69     -55.663 -12.684  -1.436  1.00 35.90           O  
ANISOU  668  O   PRO A  69     4548   3686   5404     79    354    283
ATOM    669  CB  PRO A  69     -55.337 -10.367   0.473  1.00 38.44           C  
ANISOU  669  CB  PRO A  69     5014   3924   5668    119    502    249
ATOM    670  CG  PRO A  69     -56.499  -9.447   0.809  1.00 38.99           C  
ANISOU  670  CG  PRO A  69     5057   3930   5825    150    596    279
ATOM    671  CD  PRO A  69     -56.384  -8.356  -0.248  1.00 37.76           C  
ANISOU  671  CD  PRO A  69     4843   3797   5707    150    535    296
ATOM    672  HA  PRO A  69     -54.243 -10.475  -1.385  1.00 35.37           H  
ATOM    673  HB3 PRO A  69     -54.411  -9.948   0.871  1.00 38.44           H  
ATOM    674  HB2 PRO A  69     -55.456 -11.359   0.913  1.00 38.44           H  
ATOM    675  HG3 PRO A  69     -56.471  -9.066   1.830  1.00 38.99           H  
ATOM    676  HG2 PRO A  69     -57.438  -9.986   0.677  1.00 38.99           H  
ATOM    677  HD2 PRO A  69     -57.360  -7.926  -0.476  1.00 37.76           H  
ATOM    678  HD3 PRO A  69     -55.729  -7.559   0.107  1.00 37.76           H  
ATOM    679  N   GLN A  70     -57.140 -11.274  -2.426  1.00 34.59           N  
ANISOU  679  N   GLN A  70     4261   3500   5379     91    343    341
ATOM    680  CA  GLN A  70     -57.966 -12.291  -3.084  1.00 37.03           C  
ANISOU  680  CA  GLN A  70     4500   3823   5746     68    297    372
ATOM    681  C   GLN A  70     -57.354 -12.843  -4.396  1.00 32.58           C  
ANISOU  681  C   GLN A  70     3935   3315   5126     37    178    361
ATOM    682  O   GLN A  70     -58.015 -13.637  -5.065  1.00 33.68           O  
ANISOU  682  O   GLN A  70     4035   3466   5294     12    127    383
ATOM    683  CB  GLN A  70     -59.420 -11.774  -3.229  1.00 43.33           C  
ANISOU  683  CB  GLN A  70     5194   4584   6685     77    325    433
ATOM    684  CG  GLN A  70     -59.761 -10.872  -4.438  1.00 46.14           C  
ANISOU  684  CG  GLN A  70     5497   4949   7084     77    264    458
ATOM    685  CD  GLN A  70     -59.022  -9.534  -4.452  1.00 51.67           C  
ANISOU  685  CD  GLN A  70     6241   5632   7759    106    308    439
ATOM    686  OE1 GLN A  70     -58.753  -8.948  -3.406  1.00 47.11           O  
ANISOU  686  OE1 GLN A  70     5729   5019   7149    133    404    415
ATOM    687  NE2 GLN A  70     -58.715  -9.033  -5.647  1.00 57.64           N  
ANISOU  687  NE2 GLN A  70     6964   6407   8530     98    234    453
ATOM    688  H   GLN A  70     -57.419 -10.314  -2.580  1.00 34.59           H  
ATOM    689  HA  GLN A  70     -58.026 -13.133  -2.400  1.00 37.03           H  
ATOM    690  HB3 GLN A  70     -59.717 -11.272  -2.306  1.00 43.33           H  
ATOM    691  HB2 GLN A  70     -60.071 -12.646  -3.275  1.00 43.33           H  
ATOM    692  HG3 GLN A  70     -60.829 -10.653  -4.426  1.00 46.14           H  
ATOM    693  HG2 GLN A  70     -59.580 -11.404  -5.372  1.00 46.14           H  
ATOM    694 HE22 GLN A  70     -58.236  -8.143  -5.704  1.00 57.64           H  
ATOM    695 HE21 GLN A  70     -58.975  -9.523  -6.494  1.00 57.64           H  
ATOM    696  N   ALA A  71     -56.110 -12.444  -4.720  1.00 29.83           N  
ANISOU  696  N   ALA A  71     3635   2997   4699     38    139    329
ATOM    697  CA  ALA A  71     -55.335 -12.900  -5.872  1.00 29.41           C  
ANISOU  697  CA  ALA A  71     3595   2995   4584     13     42    316
ATOM    698  C   ALA A  71     -53.942 -13.389  -5.440  1.00 27.92           C  
ANISOU  698  C   ALA A  71     3486   2835   4285     15     40    271
ATOM    699  O   ALA A  71     -53.455 -13.015  -4.373  1.00 28.78           O  
ANISOU  699  O   ALA A  71     3648   2930   4353     32     97    247
ATOM    700  CB  ALA A  71     -55.208 -11.727  -6.854  1.00 29.61           C  
ANISOU  700  CB  ALA A  71     3602   3034   4614     10     -5    322
ATOM    701  H   ALA A  71     -55.626 -11.810  -4.099  1.00 29.83           H  
ATOM    702  HA  ALA A  71     -55.851 -13.725  -6.365  1.00 29.41           H  
ATOM    703  HB1 ALA A  71     -54.751 -12.036  -7.794  1.00 29.61           H  
ATOM    704  HB2 ALA A  71     -56.185 -11.304  -7.078  1.00 29.61           H  
ATOM    705  HB3 ALA A  71     -54.601 -10.928  -6.437  1.00 29.61           H  
ATOM    706  N   LEU A  72     -53.331 -14.219  -6.300  1.00 27.03           N  
ANISOU  706  N   LEU A  72     3385   2759   4124     -2    -27    263
ATOM    707  CA  LEU A  72     -51.974 -14.754  -6.163  1.00 25.22           C  
ANISOU  707  CA  LEU A  72     3218   2566   3797      1    -46    229
ATOM    708  C   LEU A  72     -50.977 -13.801  -6.841  1.00 24.71           C  
ANISOU  708  C   LEU A  72     3160   2534   3695     -1    -91    220
ATOM    709  O   LEU A  72     -51.284 -13.267  -7.906  1.00 25.41           O  
ANISOU  709  O   LEU A  72     3214   2628   3810    -15   -138    238
ATOM    710  CB  LEU A  72     -51.948 -16.168  -6.800  1.00 25.94           C  
ANISOU  710  CB  LEU A  72     3315   2670   3871    -13    -87    234
ATOM    711  CG  LEU A  72     -50.588 -16.908  -6.817  1.00 26.41           C  
ANISOU  711  CG  LEU A  72     3431   2764   3840     -5   -107    207
ATOM    712  CD1 LEU A  72     -49.998 -17.103  -5.401  1.00 25.97           C  
ANISOU  712  CD1 LEU A  72     3421   2704   3741     13    -58    184
ATOM    713  CD2 LEU A  72     -50.701 -18.239  -7.594  1.00 27.83           C  
ANISOU  713  CD2 LEU A  72     3623   2946   4003    -19   -143    214
ATOM    714  H   LEU A  72     -53.810 -14.467  -7.158  1.00 27.03           H  
ATOM    715  HA  LEU A  72     -51.727 -14.831  -5.102  1.00 25.22           H  
ATOM    716  HB3 LEU A  72     -52.301 -16.081  -7.827  1.00 25.94           H  
ATOM    717  HB2 LEU A  72     -52.677 -16.805  -6.300  1.00 25.94           H  
ATOM    718  HG  LEU A  72     -49.879 -16.295  -7.374  1.00 26.41           H  
ATOM    719 HD11 LEU A  72     -49.673 -18.124  -5.210  1.00 25.97           H  
ATOM    720 HD12 LEU A  72     -49.125 -16.465  -5.262  1.00 25.97           H  
ATOM    721 HD13 LEU A  72     -50.715 -16.851  -4.619  1.00 25.97           H  
ATOM    722 HD21 LEU A  72     -50.336 -19.097  -7.031  1.00 27.83           H  
ATOM    723 HD22 LEU A  72     -51.731 -18.464  -7.871  1.00 27.83           H  
ATOM    724 HD23 LEU A  72     -50.124 -18.197  -8.518  1.00 27.83           H  
ATOM    725  N   TYR A  73     -49.799 -13.624  -6.223  1.00 24.10           N  
ANISOU  725  N   TYR A  73     3126   2472   3558      8    -76    195
ATOM    726  CA  TYR A  73     -48.736 -12.749  -6.716  1.00 24.33           C  
ANISOU  726  CA  TYR A  73     3161   2532   3549      4   -113    187
ATOM    727  C   TYR A  73     -47.443 -13.556  -6.825  1.00 24.89           C  
ANISOU  727  C   TYR A  73     3264   2643   3548      7   -139    172
ATOM    728  O   TYR A  73     -46.641 -13.571  -5.895  1.00 25.62           O  
ANISOU  728  O   TYR A  73     3395   2739   3598     16   -119    157
ATOM    729  CB  TYR A  73     -48.592 -11.514  -5.800  1.00 24.39           C  
ANISOU  729  CB  TYR A  73     3191   2523   3552      7    -79    178
ATOM    730  CG  TYR A  73     -49.849 -10.671  -5.752  1.00 25.66           C  
ANISOU  730  CG  TYR A  73     3321   2638   3789     13    -39    197
ATOM    731  CD1 TYR A  73     -50.114  -9.743  -6.780  1.00 26.37           C  
ANISOU  731  CD1 TYR A  73     3369   2725   3923      7    -66    216
ATOM    732  CE1 TYR A  73     -51.351  -9.075  -6.823  1.00 28.01           C  
ANISOU  732  CE1 TYR A  73     3538   2889   4212     17    -31    240
ATOM    733  CZ  TYR A  73     -52.311  -9.319  -5.823  1.00 27.98           C  
ANISOU  733  CZ  TYR A  73     3537   2844   4249     34     40    247
ATOM    734  OH  TYR A  73     -53.508  -8.675  -5.862  1.00 29.68           O  
ANISOU  734  OH  TYR A  73     3706   3014   4555     50     85    278
ATOM    735  CE2 TYR A  73     -52.026 -10.199  -4.763  1.00 27.91           C  
ANISOU  735  CE2 TYR A  73     3577   2837   4192     37     71    225
ATOM    736  CD2 TYR A  73     -50.796 -10.878  -4.728  1.00 27.51           C  
ANISOU  736  CD2 TYR A  73     3565   2829   4057     26     27    201
ATOM    737  H   TYR A  73     -49.618 -14.093  -5.344  1.00 24.10           H  
ATOM    738  HA  TYR A  73     -48.967 -12.385  -7.719  1.00 24.33           H  
ATOM    739  HB3 TYR A  73     -47.768 -10.886  -6.140  1.00 24.39           H  
ATOM    740  HB2 TYR A  73     -48.336 -11.823  -4.789  1.00 24.39           H  
ATOM    741  HD1 TYR A  73     -49.385  -9.571  -7.558  1.00 26.37           H  
ATOM    742  HE1 TYR A  73     -51.563  -8.382  -7.623  1.00 28.01           H  
ATOM    743  HH  TYR A  73     -54.071  -8.869  -5.104  1.00 29.68           H  
ATOM    744  HE2 TYR A  73     -52.758 -10.378  -3.988  1.00 27.91           H  
ATOM    745  HD2 TYR A  73     -50.600 -11.589  -3.939  1.00 27.51           H  
ATOM    746  N   MET A  74     -47.261 -14.201  -7.985  1.00 24.01           N  
ANISOU  746  N   MET A  74     3140   2555   3425      1   -182    178
ATOM    747  CA AMET A  74     -45.992 -14.800  -8.393  0.50 22.65           C  
ANISOU  747  CA AMET A  74     2991   2420   3194      9   -204    171
ATOM    748  CA BMET A  74     -45.761 -14.504  -8.202  0.50 24.81           C  
ANISOU  748  CA BMET A  74     3266   2695   3466     10   -200    169
ATOM    749  C   MET A  74     -45.031 -13.713  -8.895  1.00 22.48           C  
ANISOU  749  C   MET A  74     2960   2427   3152      3   -227    171
ATOM    750  O   MET A  74     -45.474 -12.650  -9.331  1.00 22.36           O  
ANISOU  750  O   MET A  74     2923   2403   3167    -10   -242    179
ATOM    751  CB AMET A  74     -46.245 -15.850  -9.498  0.50 21.81           C  
ANISOU  751  CB AMET A  74     2889   2311   3084      6   -226    179
ATOM    752  CB BMET A  74     -45.908 -15.839  -8.906  0.50 27.01           C  
ANISOU  752  CB BMET A  74     3557   2974   3732     13   -214    174
ATOM    753  CG AMET A  74     -47.228 -16.975  -9.121  0.50 22.26           C  
ANISOU  753  CG AMET A  74     2953   2338   3164      4   -210    183
ATOM    754  CG BMET A  74     -46.884 -16.697  -8.156  0.50 29.81           C  
ANISOU  754  CG BMET A  74     3920   3298   4107     15   -188    174
ATOM    755  SD AMET A  74     -46.945 -17.804  -7.528  0.50 21.22           S  
ANISOU  755  SD AMET A  74     2858   2205   2997     26   -169    166
ATOM    756  SD BMET A  74     -46.882 -18.316  -8.804  0.50 34.02           S  
ANISOU  756  SD BMET A  74     4484   3829   4610     17   -204    177
ATOM    757  CE AMET A  74     -45.284 -18.477  -7.786  0.50 21.80           C  
ANISOU  757  CE AMET A  74     2961   2318   3002     48   -187    160
ATOM    758  CE BMET A  74     -45.277 -18.883  -8.242  0.50 33.28           C  
ANISOU  758  CE BMET A  74     4425   3770   4449     49   -193    163
ATOM    759  H   MET A  74     -47.965 -14.126  -8.708  1.00 24.01           H  
ATOM    760  HA AMET A  74     -45.531 -15.287  -7.533  0.50 22.65           H  
ATOM    761  HA BMET A  74     -45.335 -14.684  -7.215  0.50 24.81           H  
ATOM    762  HB3AMET A  74     -45.299 -16.295  -9.810  0.50 21.81           H  
ATOM    763  HB3BMET A  74     -44.940 -16.338  -8.944  0.50 27.01           H  
ATOM    764  HB2AMET A  74     -46.632 -15.349 -10.387  0.50 21.81           H  
ATOM    765  HB2BMET A  74     -46.272 -15.676  -9.920  0.50 27.01           H  
ATOM    766  HG3AMET A  74     -47.219 -17.737  -9.901  0.50 22.26           H  
ATOM    767  HG3BMET A  74     -47.884 -16.272  -8.244  0.50 29.81           H  
ATOM    768  HG2AMET A  74     -48.242 -16.576  -9.110  0.50 22.26           H  
ATOM    769  HG2BMET A  74     -46.606 -16.727  -7.102  0.50 29.81           H  
ATOM    770  HE1AMET A  74     -44.936 -18.948  -6.870  0.50 21.80           H  
ATOM    771  HE1BMET A  74     -45.117 -19.909  -8.574  0.50 33.28           H  
ATOM    772  HE2AMET A  74     -45.295 -19.224  -8.579  0.50 21.80           H  
ATOM    773  HE2BMET A  74     -44.499 -18.242  -8.656  0.50 33.28           H  
ATOM    774  HE3AMET A  74     -44.574 -17.692  -8.046  0.50 21.80           H  
ATOM    775  HE3BMET A  74     -45.238 -18.844  -7.153  0.50 33.28           H  
ATOM    776  N   CYS A  75     -43.728 -14.011  -8.861  1.00 22.67           N  
ANISOU  776  N   CYS A  75     2996   2484   3133     14   -233    167
ATOM    777  CA  CYS A  75     -42.701 -13.175  -9.475  1.00 22.84           C  
ANISOU  777  CA  CYS A  75     3003   2534   3138      6   -254    173
ATOM    778  C   CYS A  75     -41.423 -13.994  -9.710  1.00 23.20           C  
ANISOU  778  C   CYS A  75     3052   2613   3146     25   -257    179
ATOM    779  O   CYS A  75     -41.306 -15.111  -9.202  1.00 22.76           O  
ANISOU  779  O   CYS A  75     3013   2561   3072     44   -246    177
ATOM    780  CB  CYS A  75     -42.472 -11.839  -8.719  1.00 24.71           C  
ANISOU  780  CB  CYS A  75     3238   2771   3379     -8   -253    170
ATOM    781  SG  CYS A  75     -41.467 -12.032  -7.223  1.00 26.22           S  
ANISOU  781  SG  CYS A  75     3455   2973   3533     -5   -248    165
ATOM    782  H   CYS A  75     -43.409 -14.888  -8.470  1.00 22.67           H  
ATOM    783  HA  CYS A  75     -43.085 -12.941 -10.466  1.00 22.84           H  
ATOM    784  HB3 CYS A  75     -43.410 -11.351  -8.455  1.00 24.71           H  
ATOM    785  HB2 CYS A  75     -41.953 -11.139  -9.370  1.00 24.71           H  
ATOM    786  HG  CYS A  75     -42.360 -12.764  -6.551  1.00 26.22           H  
ATOM    787  N   THR A  76     -40.493 -13.424 -10.492  1.00 21.93           N  
ANISOU  787  N   THR A  76     2877   2476   2978     20   -269    188
ATOM    788  CA  THR A  76     -39.202 -14.037 -10.801  1.00 21.63           C  
ANISOU  788  CA  THR A  76     2833   2471   2915     41   -264    200
ATOM    789  C   THR A  76     -38.073 -12.998 -10.843  1.00 22.96           C  
ANISOU  789  C   THR A  76     2970   2669   3081     27   -276    212
ATOM    790  O   THR A  76     -38.339 -11.808 -10.994  1.00 21.79           O  
ANISOU  790  O   THR A  76     2816   2517   2946      0   -289    210
ATOM    791  CB  THR A  76     -39.209 -14.781 -12.170  1.00 21.85           C  
ANISOU  791  CB  THR A  76     2881   2491   2930     54   -253    206
ATOM    792  OG1 THR A  76     -39.176 -13.909 -13.284  1.00 21.67           O  
ANISOU  792  OG1 THR A  76     2853   2465   2913     31   -264    209
ATOM    793  CG2 THR A  76     -40.346 -15.795 -12.343  1.00 20.97           C  
ANISOU  793  CG2 THR A  76     2803   2344   2819     56   -250    196
ATOM    794  H   THR A  76     -40.659 -12.514 -10.901  1.00 21.93           H  
ATOM    795  HA  THR A  76     -38.950 -14.722  -9.996  1.00 21.63           H  
ATOM    796  HB  THR A  76     -38.279 -15.345 -12.232  1.00 21.85           H  
ATOM    797  HG1 THR A  76     -39.204 -14.442 -14.086  1.00 21.67           H  
ATOM    798 HG21 THR A  76     -40.230 -16.373 -13.259  1.00 20.97           H  
ATOM    799 HG22 THR A  76     -40.353 -16.497 -11.511  1.00 20.97           H  
ATOM    800 HG23 THR A  76     -41.320 -15.309 -12.383  1.00 20.97           H  
ATOM    801  N   ASP A  77     -36.829 -13.494 -10.760  1.00 22.26           N  
ANISOU  801  N   ASP A  77     2864   2612   2982     46   -272    230
ATOM    802  CA  ASP A  77     -35.620 -12.715 -11.004  1.00 23.14           C  
ANISOU  802  CA  ASP A  77     2936   2756   3097     35   -281    252
ATOM    803  C   ASP A  77     -34.449 -13.676 -11.245  1.00 24.59           C  
ANISOU  803  C   ASP A  77     3096   2966   3277     71   -261    277
ATOM    804  O   ASP A  77     -34.340 -14.686 -10.557  1.00 23.33           O  
ANISOU  804  O   ASP A  77     2948   2805   3111     98   -256    279
ATOM    805  CB  ASP A  77     -35.287 -11.735  -9.852  1.00 22.44           C  
ANISOU  805  CB  ASP A  77     2835   2679   3011      3   -312    255
ATOM    806  CG  ASP A  77     -34.691 -10.426 -10.375  1.00 24.23           C  
ANISOU  806  CG  ASP A  77     3033   2925   3245    -25   -325    269
ATOM    807  OD1 ASP A  77     -33.518 -10.444 -10.801  1.00 25.10           O  
ANISOU  807  OD1 ASP A  77     3103   3069   3362    -16   -321    297
ATOM    808  OD2 ASP A  77     -35.467  -9.460 -10.502  1.00 23.77           O1-
ANISOU  808  OD2 ASP A  77     2993   2847   3189    -56   -336    253
ATOM    809  H   ASP A  77     -36.690 -14.485 -10.621  1.00 22.26           H  
ATOM    810  HA  ASP A  77     -35.790 -12.160 -11.928  1.00 23.14           H  
ATOM    811  HB3 ASP A  77     -34.587 -12.184  -9.146  1.00 22.44           H  
ATOM    812  HB2 ASP A  77     -36.171 -11.519  -9.250  1.00 22.44           H  
ATOM    813  N   ILE A  78     -33.555 -13.318 -12.177  1.00 26.25           N  
ANISOU  813  N   ILE A  78     3276   3199   3496     73   -247    299
ATOM    814  CA  ILE A  78     -32.305 -14.039 -12.433  1.00 26.88           C  
ANISOU  814  CA  ILE A  78     3323   3304   3585    112   -218    332
ATOM    815  C   ILE A  78     -31.216 -13.778 -11.358  1.00 26.57           C  
ANISOU  815  C   ILE A  78     3229   3299   3565    103   -253    363
ATOM    816  O   ILE A  78     -30.283 -14.573 -11.251  1.00 26.73           O  
ANISOU  816  O   ILE A  78     3213   3339   3601    139   -241    396
ATOM    817  CB  ILE A  78     -31.767 -13.684 -13.848  1.00 28.93           C  
ANISOU  817  CB  ILE A  78     3576   3567   3848    117   -180    345
ATOM    818  CG1 ILE A  78     -30.697 -14.676 -14.356  1.00 32.78           C  
ANISOU  818  CG1 ILE A  78     4050   4061   4341    170   -125    375
ATOM    819  CG2 ILE A  78     -31.280 -12.225 -14.000  1.00 29.25           C  
ANISOU  819  CG2 ILE A  78     3571   3633   3907     76   -203    361
ATOM    820  CD1 ILE A  78     -30.761 -14.910 -15.872  1.00 36.31           C  
ANISOU  820  CD1 ILE A  78     4534   4488   4774    184    -70    376
ATOM    821  H   ILE A  78     -33.699 -12.466 -12.703  1.00 26.25           H  
ATOM    822  HA  ILE A  78     -32.531 -15.107 -12.413  1.00 26.88           H  
ATOM    823  HB  ILE A  78     -32.624 -13.792 -14.514  1.00 28.93           H  
ATOM    824 HG13 ILE A  78     -30.831 -15.644 -13.874  1.00 32.78           H  
ATOM    825 HG12 ILE A  78     -29.701 -14.342 -14.066  1.00 32.78           H  
ATOM    826 HG21 ILE A  78     -31.068 -11.989 -15.042  1.00 29.25           H  
ATOM    827 HG22 ILE A  78     -32.031 -11.515 -13.654  1.00 29.25           H  
ATOM    828 HG23 ILE A  78     -30.367 -12.037 -13.434  1.00 29.25           H  
ATOM    829 HD11 ILE A  78     -29.776 -15.152 -16.272  1.00 36.31           H  
ATOM    830 HD12 ILE A  78     -31.427 -15.738 -16.109  1.00 36.31           H  
ATOM    831 HD13 ILE A  78     -31.129 -14.033 -16.405  1.00 36.31           H  
ATOM    832  N   ASN A  79     -31.377 -12.699 -10.568  1.00 26.90           N  
ANISOU  832  N   ASN A  79     3269   3344   3607     56   -299    354
ATOM    833  CA  ASN A  79     -30.518 -12.308  -9.449  1.00 28.30           C  
ANISOU  833  CA  ASN A  79     3407   3548   3795     31   -346    384
ATOM    834  C   ASN A  79     -31.149 -12.814  -8.128  1.00 27.24           C  
ANISOU  834  C   ASN A  79     3313   3394   3640     28   -376    369
ATOM    835  O   ASN A  79     -32.254 -12.376  -7.801  1.00 26.11           O  
ANISOU  835  O   ASN A  79     3223   3220   3477      4   -383    334
ATOM    836  CB  ASN A  79     -30.410 -10.761  -9.479  1.00 29.05           C  
ANISOU  836  CB  ASN A  79     3494   3649   3893    -24   -377    384
ATOM    837  CG  ASN A  79     -29.454 -10.127  -8.459  1.00 30.78           C  
ANISOU  837  CG  ASN A  79     3683   3891   4119    -63   -435    416
ATOM    838  OD1 ASN A  79     -28.869 -10.794  -7.608  1.00 29.78           O  
ANISOU  838  OD1 ASN A  79     3546   3774   3995    -52   -462    438
ATOM    839  ND2 ASN A  79     -29.307  -8.806  -8.547  1.00 31.64           N  
ANISOU  839  ND2 ASN A  79     3784   4006   4228   -113   -460    421
ATOM    840  H   ASN A  79     -32.179 -12.101 -10.720  1.00 26.90           H  
ATOM    841  HA  ASN A  79     -29.519 -12.707  -9.606  1.00 28.30           H  
ATOM    842  HB3 ASN A  79     -31.385 -10.302  -9.336  1.00 29.05           H  
ATOM    843  HB2 ASN A  79     -30.068 -10.451 -10.468  1.00 29.05           H  
ATOM    844 HD22 ASN A  79     -28.694  -8.310  -7.914  1.00 31.64           H  
ATOM    845 HD21 ASN A  79     -29.790  -8.284  -9.265  1.00 31.64           H  
ATOM    846  N   PRO A  80     -30.440 -13.691  -7.373  1.00 27.31           N  
ANISOU  846  N   PRO A  80     3304   3417   3655     55   -388    396
ATOM    847  CA  PRO A  80     -30.865 -14.130  -6.027  1.00 27.21           C  
ANISOU  847  CA  PRO A  80     3341   3381   3616     53   -414    382
ATOM    848  C   PRO A  80     -31.136 -13.037  -4.977  1.00 26.81           C  
ANISOU  848  C   PRO A  80     3328   3315   3544     -5   -462    370
ATOM    849  O   PRO A  80     -32.034 -13.224  -4.154  1.00 27.34           O  
ANISOU  849  O   PRO A  80     3458   3346   3581    -13   -464    342
ATOM    850  CB  PRO A  80     -29.743 -15.073  -5.563  1.00 29.18           C  
ANISOU  850  CB  PRO A  80     3548   3656   3883     84   -433    428
ATOM    851  CG  PRO A  80     -29.131 -15.596  -6.848  1.00 30.03           C  
ANISOU  851  CG  PRO A  80     3598   3787   4023    127   -385    453
ATOM    852  CD  PRO A  80     -29.223 -14.396  -7.781  1.00 28.98           C  
ANISOU  852  CD  PRO A  80     3451   3661   3899     95   -370    442
ATOM    853  HA  PRO A  80     -31.781 -14.695  -6.168  1.00 27.21           H  
ATOM    854  HB3 PRO A  80     -30.105 -15.876  -4.920  1.00 29.18           H  
ATOM    855  HB2 PRO A  80     -28.982 -14.524  -5.004  1.00 29.18           H  
ATOM    856  HG3 PRO A  80     -29.747 -16.408  -7.237  1.00 30.03           H  
ATOM    857  HG2 PRO A  80     -28.116 -15.973  -6.725  1.00 30.03           H  
ATOM    858  HD2 PRO A  80     -28.367 -13.732  -7.647  1.00 28.98           H  
ATOM    859  HD3 PRO A  80     -29.241 -14.736  -8.816  1.00 28.98           H  
ATOM    860  N   GLU A  81     -30.373 -11.931  -5.019  1.00 27.98           N  
ANISOU  860  N   GLU A  81     3439   3486   3704    -46   -500    397
ATOM    861  CA  GLU A  81     -30.511 -10.809  -4.087  1.00 31.00           C  
ANISOU  861  CA  GLU A  81     3871   3849   4058   -107   -549    389
ATOM    862  C   GLU A  81     -31.773  -9.970  -4.329  1.00 28.06           C  
ANISOU  862  C   GLU A  81     3552   3439   3669   -121   -515    342
ATOM    863  O   GLU A  81     -32.324  -9.444  -3.364  1.00 29.03           O  
ANISOU  863  O   GLU A  81     3744   3524   3759   -153   -529    322
ATOM    864  CB  GLU A  81     -29.248  -9.917  -4.121  1.00 34.11           C  
ANISOU  864  CB  GLU A  81     4216   4274   4468   -155   -602    431
ATOM    865  CG  GLU A  81     -27.930 -10.635  -3.744  1.00 43.60           C  
ANISOU  865  CG  GLU A  81     5350   5513   5700   -145   -644    489
ATOM    866  CD  GLU A  81     -27.841 -11.191  -2.309  1.00 50.95           C  
ANISOU  866  CD  GLU A  81     6326   6427   6603   -157   -698    501
ATOM    867  OE1 GLU A  81     -28.619 -10.755  -1.430  1.00 54.53           O  
ANISOU  867  OE1 GLU A  81     6875   6834   7008   -176   -699    461
ATOM    868  OE2 GLU A  81     -26.980 -12.075  -2.108  1.00 65.66           O1-
ANISOU  868  OE2 GLU A  81     8132   8320   8496   -149   -740    555
ATOM    869  H   GLU A  81     -29.653 -11.839  -5.723  1.00 27.98           H  
ATOM    870  HA  GLU A  81     -30.620 -11.230  -3.087  1.00 31.00           H  
ATOM    871  HB3 GLU A  81     -29.387  -9.051  -3.472  1.00 34.11           H  
ATOM    872  HB2 GLU A  81     -29.134  -9.502  -5.124  1.00 34.11           H  
ATOM    873  HG3 GLU A  81     -27.105  -9.932  -3.871  1.00 43.60           H  
ATOM    874  HG2 GLU A  81     -27.740 -11.442  -4.454  1.00 43.60           H  
ATOM    875  N   ALA A  82     -32.221  -9.879  -5.592  1.00 27.85           N  
ANISOU  875  N   ALA A  82     3500   3417   3662   -100   -471    328
ATOM    876  CA  ALA A  82     -33.461  -9.206  -5.974  1.00 26.14           C  
ANISOU  876  CA  ALA A  82     3327   3164   3440   -108   -440    289
ATOM    877  C   ALA A  82     -34.708  -9.976  -5.511  1.00 25.80           C  
ANISOU  877  C   ALA A  82     3333   3083   3385    -82   -411    260
ATOM    878  O   ALA A  82     -35.641  -9.354  -5.009  1.00 25.07           O  
ANISOU  878  O   ALA A  82     3294   2951   3280   -100   -402    236
ATOM    879  CB  ALA A  82     -33.459  -8.990  -7.489  1.00 26.14           C  
ANISOU  879  CB  ALA A  82     3291   3176   3463    -92   -409    286
ATOM    880  H   ALA A  82     -31.718 -10.346  -6.332  1.00 27.85           H  
ATOM    881  HA  ALA A  82     -33.485  -8.224  -5.499  1.00 26.14           H  
ATOM    882  HB1 ALA A  82     -34.402  -8.572  -7.839  1.00 26.14           H  
ATOM    883  HB2 ALA A  82     -32.662  -8.310  -7.790  1.00 26.14           H  
ATOM    884  HB3 ALA A  82     -33.302  -9.933  -8.007  1.00 26.14           H  
ATOM    885  N   ALA A  83     -34.676 -11.317  -5.612  1.00 26.40           N  
ANISOU  885  N   ALA A  83     3395   3168   3465    -40   -394    265
ATOM    886  CA  ALA A  83     -35.715 -12.200  -5.081  1.00 25.66           C  
ANISOU  886  CA  ALA A  83     3349   3039   3360    -19   -367    240
ATOM    887  C   ALA A  83     -35.848 -12.128  -3.546  1.00 25.35           C  
ANISOU  887  C   ALA A  83     3367   2973   3292    -44   -388    234
ATOM    888  O   ALA A  83     -36.970 -12.161  -3.043  1.00 25.41           O  
ANISOU  888  O   ALA A  83     3426   2936   3291    -49   -360    208
ATOM    889  CB  ALA A  83     -35.440 -13.634  -5.549  1.00 26.05           C  
ANISOU  889  CB  ALA A  83     3379   3102   3414     26   -349    249
ATOM    890  H   ALA A  83     -33.875 -11.766  -6.035  1.00 26.40           H  
ATOM    891  HA  ALA A  83     -36.668 -11.884  -5.511  1.00 25.66           H  
ATOM    892  HB1 ALA A  83     -36.210 -14.317  -5.192  1.00 26.05           H  
ATOM    893  HB2 ALA A  83     -35.429 -13.694  -6.638  1.00 26.05           H  
ATOM    894  HB3 ALA A  83     -34.478 -13.998  -5.186  1.00 26.05           H  
ATOM    895  N   ALA A  84     -34.714 -11.976  -2.837  1.00 26.35           N  
ANISOU  895  N   ALA A  84     3490   3119   3401    -63   -436    262
ATOM    896  CA  ALA A  84     -34.661 -11.774  -1.387  1.00 28.13           C  
ANISOU  896  CA  ALA A  84     3785   3313   3588    -94   -465    260
ATOM    897  C   ALA A  84     -35.122 -10.373  -0.948  1.00 28.36           C  
ANISOU  897  C   ALA A  84     3867   3307   3599   -138   -462    241
ATOM    898  O   ALA A  84     -35.789 -10.264   0.080  1.00 28.33           O  
ANISOU  898  O   ALA A  84     3941   3252   3568   -148   -439    219
ATOM    899  CB  ALA A  84     -33.240 -12.069  -0.890  1.00 30.38           C  
ANISOU  899  CB  ALA A  84     4045   3631   3866   -110   -529    302
ATOM    900  H   ALA A  84     -33.827 -11.967  -3.321  1.00 26.35           H  
ATOM    901  HA  ALA A  84     -35.332 -12.492  -0.913  1.00 28.13           H  
ATOM    902  HB1 ALA A  84     -33.166 -11.954   0.192  1.00 30.38           H  
ATOM    903  HB2 ALA A  84     -32.954 -13.094  -1.129  1.00 30.38           H  
ATOM    904  HB3 ALA A  84     -32.506 -11.405  -1.347  1.00 30.38           H  
ATOM    905  N   CYS A  85     -34.796  -9.339  -1.743  1.00 28.54           N  
ANISOU  905  N   CYS A  85     3851   3351   3640   -160   -474    250
ATOM    906  CA ACYS A  85     -35.222  -7.951  -1.537  0.50 27.33           C  
ANISOU  906  CA ACYS A  85     3749   3164   3471   -200   -471    234
ATOM    907  CA BCYS A  85     -35.233  -7.949  -1.578  0.50 29.89           C  
ANISOU  907  CA BCYS A  85     4074   3487   3794   -200   -471    234
ATOM    908  C   CYS A  85     -36.743  -7.774  -1.722  1.00 27.59           C  
ANISOU  908  C   CYS A  85     3813   3152   3518   -175   -404    200
ATOM    909  O   CYS A  85     -37.350  -6.987  -0.996  1.00 27.29           O  
ANISOU  909  O   CYS A  85     3851   3060   3456   -194   -380    182
ATOM    910  CB ACYS A  85     -34.418  -6.987  -2.437  0.50 27.13           C  
ANISOU  910  CB ACYS A  85     3668   3174   3467   -222   -493    251
ATOM    911  CB BCYS A  85     -34.528  -6.983  -2.515  0.50 32.89           C  
ANISOU  911  CB BCYS A  85     4401   3901   4193   -225   -496    251
ATOM    912  SG ACYS A  85     -34.782  -5.238  -2.099  0.50 26.18           S  
ANISOU  912  SG ACYS A  85     3617   3009   3320   -276   -497    237
ATOM    913  SG BCYS A  85     -32.868  -6.566  -1.933  0.50 41.17           S  
ANISOU  913  SG BCYS A  85     5435   4984   5224   -280   -582    297
ATOM    914  H   CYS A  85     -34.216  -9.507  -2.556  1.00 28.54           H  
ATOM    915  HA ACYS A  85     -34.992  -7.698  -0.500  0.50 27.33           H  
ATOM    916  HA BCYS A  85     -34.989  -7.676  -0.551  0.50 29.89           H  
ATOM    917  HB3ACYS A  85     -34.610  -7.191  -3.491  0.50 27.13           H  
ATOM    918  HB3BCYS A  85     -35.119  -6.072  -2.608  0.50 32.89           H  
ATOM    919  HB2ACYS A  85     -33.351  -7.136  -2.274  0.50 27.13           H  
ATOM    920  HB2BCYS A  85     -34.463  -7.425  -3.509  0.50 32.89           H  
ATOM    921  HG ACYS A  85     -36.072  -5.291  -2.449  0.50 26.18           H  
ATOM    922  HG BCYS A  85     -32.295  -5.717  -2.791  0.50 41.17           H  
ATOM    923  N   THR A  86     -37.331  -8.542  -2.655  1.00 26.08           N  
ANISOU  923  N   THR A  86     3567   2976   3363   -135   -372    194
ATOM    924  CA  THR A  86     -38.767  -8.574  -2.926  1.00 26.34           C  
ANISOU  924  CA  THR A  86     3613   2972   3422   -112   -316    170
ATOM    925  C   THR A  86     -39.598  -9.153  -1.761  1.00 26.79           C  
ANISOU  925  C   THR A  86     3737   2981   3460   -104   -283    155
ATOM    926  O   THR A  86     -40.720  -8.688  -1.564  1.00 25.87           O  
ANISOU  926  O   THR A  86     3659   2815   3354   -104   -237    139
ATOM    927  CB  THR A  86     -39.070  -9.363  -4.226  1.00 25.29           C  
ANISOU  927  CB  THR A  86     3415   2866   3326    -80   -305    173
ATOM    928  OG1 THR A  86     -38.480  -8.679  -5.314  1.00 26.02           O  
ANISOU  928  OG1 THR A  86     3464   2988   3433    -92   -325    184
ATOM    929  CG2 THR A  86     -40.559  -9.571  -4.557  1.00 26.94           C  
ANISOU  929  CG2 THR A  86     3629   3038   3568    -59   -259    157
ATOM    930  H   THR A  86     -36.759  -9.159  -3.215  1.00 26.08           H  
ATOM    931  HA  THR A  86     -39.094  -7.543  -3.062  1.00 26.34           H  
ATOM    932  HB  THR A  86     -38.593 -10.343  -4.178  1.00 25.29           H  
ATOM    933  HG1 THR A  86     -37.527  -8.647  -5.180  1.00 26.02           H  
ATOM    934 HG21 THR A  86     -40.681  -9.917  -5.580  1.00 26.94           H  
ATOM    935 HG22 THR A  86     -41.015 -10.317  -3.905  1.00 26.94           H  
ATOM    936 HG23 THR A  86     -41.130  -8.649  -4.458  1.00 26.94           H  
ATOM    937  N   LEU A  87     -39.029 -10.090  -0.976  1.00 25.74           N  
ANISOU  937  N   LEU A  87     3620   2858   3301    -96   -299    161
ATOM    938  CA  LEU A  87     -39.639 -10.577   0.266  1.00 26.73           C  
ANISOU  938  CA  LEU A  87     3821   2934   3401    -92   -266    146
ATOM    939  C   LEU A  87     -39.678  -9.501   1.361  1.00 28.07           C  
ANISOU  939  C   LEU A  87     4077   3056   3531   -130   -263    139
ATOM    940  O   LEU A  87     -40.704  -9.384   2.025  1.00 29.23           O  
ANISOU  940  O   LEU A  87     4289   3145   3672   -125   -205    121
ATOM    941  CB  LEU A  87     -38.914 -11.832   0.801  1.00 28.47           C  
ANISOU  941  CB  LEU A  87     4047   3173   3594    -81   -297    158
ATOM    942  CG  LEU A  87     -39.087 -13.102  -0.053  1.00 28.81           C  
ANISOU  942  CG  LEU A  87     4033   3245   3666    -39   -283    161
ATOM    943  CD1 LEU A  87     -38.298 -14.280   0.550  1.00 30.54           C  
ANISOU  943  CD1 LEU A  87     4276   3472   3854    -26   -308    172
ATOM    944  CD2 LEU A  87     -40.568 -13.471  -0.268  1.00 29.24           C  
ANISOU  944  CD2 LEU A  87     4091   3266   3753    -18   -221    140
ATOM    945  H   LEU A  87     -38.101 -10.430  -1.187  1.00 25.74           H  
ATOM    946  HA  LEU A  87     -40.677 -10.833   0.048  1.00 26.73           H  
ATOM    947  HB3 LEU A  87     -39.280 -12.056   1.806  1.00 28.47           H  
ATOM    948  HB2 LEU A  87     -37.853 -11.615   0.919  1.00 28.47           H  
ATOM    949  HG  LEU A  87     -38.647 -12.893  -1.026  1.00 28.81           H  
ATOM    950 HD11 LEU A  87     -37.684 -14.758  -0.209  1.00 30.54           H  
ATOM    951 HD12 LEU A  87     -37.627 -13.962   1.349  1.00 30.54           H  
ATOM    952 HD13 LEU A  87     -38.951 -15.046   0.968  1.00 30.54           H  
ATOM    953 HD21 LEU A  87     -40.704 -14.538  -0.439  1.00 29.24           H  
ATOM    954 HD22 LEU A  87     -41.179 -13.198   0.591  1.00 29.24           H  
ATOM    955 HD23 LEU A  87     -40.972 -12.951  -1.136  1.00 29.24           H  
ATOM    956  N   GLU A  88     -38.591  -8.726   1.520  1.00 27.92           N  
ANISOU  956  N   GLU A  88     4068   3056   3484   -169   -322    155
ATOM    957  CA  GLU A  88     -38.498  -7.651   2.513  1.00 30.97           C  
ANISOU  957  CA  GLU A  88     4557   3390   3819   -213   -327    150
ATOM    958  C   GLU A  88     -39.439  -6.471   2.221  1.00 29.93           C  
ANISOU  958  C   GLU A  88     4443   3217   3709   -212   -268    132
ATOM    959  O   GLU A  88     -40.055  -5.954   3.151  1.00 30.27           O  
ANISOU  959  O   GLU A  88     4580   3193   3725   -219   -219    116
ATOM    960  CB  GLU A  88     -37.033  -7.184   2.656  1.00 36.01           C  
ANISOU  960  CB  GLU A  88     5189   4063   4429   -262   -412    177
ATOM    961  CG  GLU A  88     -36.056  -8.275   3.156  1.00 42.29           C  
ANISOU  961  CG  GLU A  88     5973   4890   5204   -269   -476    203
ATOM    962  CD  GLU A  88     -36.330  -8.836   4.565  1.00 48.93           C  
ANISOU  962  CD  GLU A  88     6924   5676   5988   -280   -473    194
ATOM    963  OE1 GLU A  88     -36.947  -8.127   5.393  1.00 53.14           O  
ANISOU  963  OE1 GLU A  88     7570   6143   6474   -312   -450    178
ATOM    964  OE2 GLU A  88     -35.898  -9.984   4.803  1.00 59.08           O1-
ANISOU  964  OE2 GLU A  88     8190   6982   7275   -255   -489    205
ATOM    965  H   GLU A  88     -37.779  -8.870   0.936  1.00 27.92           H  
ATOM    966  HA  GLU A  88     -38.829  -8.066   3.466  1.00 30.97           H  
ATOM    967  HB3 GLU A  88     -36.981  -6.312   3.309  1.00 36.01           H  
ATOM    968  HB2 GLU A  88     -36.677  -6.831   1.687  1.00 36.01           H  
ATOM    969  HG3 GLU A  88     -35.045  -7.866   3.158  1.00 42.29           H  
ATOM    970  HG2 GLU A  88     -36.039  -9.097   2.441  1.00 42.29           H  
ATOM    971  N   THR A  89     -39.579  -6.114   0.935  1.00 29.08           N  
ANISOU  971  N   THR A  89     4252   3146   3647   -202   -274    137
ATOM    972  CA  THR A  89     -40.528  -5.112   0.447  1.00 28.33           C  
ANISOU  972  CA  THR A  89     4159   3017   3586   -193   -222    126
ATOM    973  C   THR A  89     -41.997  -5.571   0.573  1.00 27.61           C  
ANISOU  973  C   THR A  89     4084   2879   3526   -154   -142    111
ATOM    974  O   THR A  89     -42.863  -4.729   0.813  1.00 28.52           O  
ANISOU  974  O   THR A  89     4254   2934   3648   -151    -84    101
ATOM    975  CB  THR A  89     -40.225  -4.769  -1.033  1.00 28.29           C  
ANISOU  975  CB  THR A  89     4059   3064   3624   -186   -249    136
ATOM    976  OG1 THR A  89     -38.938  -4.187  -1.088  1.00 27.91           O  
ANISOU  976  OG1 THR A  89     4007   3052   3544   -228   -316    153
ATOM    977  CG2 THR A  89     -41.197  -3.799  -1.727  1.00 28.96           C  
ANISOU  977  CG2 THR A  89     4134   3117   3751   -173   -204    129
ATOM    978  H   THR A  89     -39.008  -6.561   0.229  1.00 29.08           H  
ATOM    979  HA  THR A  89     -40.407  -4.209   1.049  1.00 28.33           H  
ATOM    980  HB  THR A  89     -40.185  -5.690  -1.615  1.00 28.29           H  
ATOM    981  HG1 THR A  89     -38.651  -4.185  -2.007  1.00 27.91           H  
ATOM    982 HG21 THR A  89     -40.815  -3.514  -2.705  1.00 28.96           H  
ATOM    983 HG22 THR A  89     -42.177  -4.247  -1.887  1.00 28.96           H  
ATOM    984 HG23 THR A  89     -41.333  -2.886  -1.146  1.00 28.96           H  
ATOM    985  N   ALA A  90     -42.249  -6.889   0.474  1.00 28.33           N  
ANISOU  985  N   ALA A  90     4123   2994   3646   -122   -134    112
ATOM    986  CA  ALA A  90     -43.559  -7.491   0.724  1.00 27.94           C  
ANISOU  986  CA  ALA A  90     4079   2900   3634    -89    -59    103
ATOM    987  C   ALA A  90     -43.980  -7.413   2.204  1.00 29.14           C  
ANISOU  987  C   ALA A  90     4345   2985   3742    -99     -9     90
ATOM    988  O   ALA A  90     -45.154  -7.161   2.462  1.00 28.71           O  
ANISOU  988  O   ALA A  90     4319   2871   3716    -81     69     85
ATOM    989  CB  ALA A  90     -43.578  -8.940   0.219  1.00 29.28           C  
ANISOU  989  CB  ALA A  90     4190   3108   3827    -64    -71    107
ATOM    990  H   ALA A  90     -41.496  -7.530   0.265  1.00 28.33           H  
ATOM    991  HA  ALA A  90     -44.286  -6.929   0.136  1.00 27.94           H  
ATOM    992  HB1 ALA A  90     -44.589  -9.343   0.221  1.00 29.28           H  
ATOM    993  HB2 ALA A  90     -43.211  -9.010  -0.802  1.00 29.28           H  
ATOM    994  HB3 ALA A  90     -42.962  -9.593   0.834  1.00 29.28           H  
ATOM    995  N   ARG A  91     -43.025  -7.562   3.144  1.00 28.07           N  
ANISOU  995  N   ARG A  91     4277   2851   3537   -125    -50     89
ATOM    996  CA  ARG A  91     -43.258  -7.370   4.583  1.00 32.17           C  
ANISOU  996  CA  ARG A  91     4924   3300   3999   -141     -8     78
ATOM    997  C   ARG A  91     -43.562  -5.908   4.951  1.00 31.02           C  
ANISOU  997  C   ARG A  91     4855   3095   3835   -161     28     71
ATOM    998  O   ARG A  91     -44.406  -5.684   5.819  1.00 31.33           O  
ANISOU  998  O   ARG A  91     4975   3060   3866   -150    113     60
ATOM    999  CB  ARG A  91     -42.060  -7.859   5.422  1.00 36.52           C  
ANISOU  999  CB  ARG A  91     5537   3863   4473   -178    -83     84
ATOM   1000  CG  ARG A  91     -41.758  -9.362   5.301  1.00 42.14           C  
ANISOU 1000  CG  ARG A  91     6187   4632   5192   -161   -131     94
ATOM   1001  CD  ARG A  91     -40.642  -9.842   6.246  1.00 46.72           C  
ANISOU 1001  CD  ARG A  91     6852   5200   5696   -194   -188    103
ATOM   1002  NE  ARG A  91     -41.090  -9.899   7.651  1.00 51.08           N  
ANISOU 1002  NE  ARG A  91     7532   5670   6204   -199   -122     85
ATOM   1003  CZ  ARG A  91     -40.328  -9.980   8.757  1.00 56.06           C  
ANISOU 1003  CZ  ARG A  91     8280   6260   6757   -234   -153     86
ATOM   1004  NH1 ARG A  91     -38.987 -10.007   8.703  1.00 55.45           N  
ANISOU 1004  NH1 ARG A  91     8201   6222   6643   -269   -259    111
ATOM   1005  NH2 ARG A  91     -40.932 -10.035   9.951  1.00 56.71           N1+
ANISOU 1005  NH2 ARG A  91     8485   6260   6801   -236    -75     67
ATOM   1006  H   ARG A  91     -42.076  -7.769   2.863  1.00 28.07           H  
ATOM   1007  HA  ARG A  91     -44.131  -7.964   4.861  1.00 32.17           H  
ATOM   1008  HB3 ARG A  91     -42.254  -7.628   6.470  1.00 36.52           H  
ATOM   1009  HB2 ARG A  91     -41.166  -7.293   5.156  1.00 36.52           H  
ATOM   1010  HG3 ARG A  91     -41.541  -9.663   4.283  1.00 42.14           H  
ATOM   1011  HG2 ARG A  91     -42.682  -9.883   5.560  1.00 42.14           H  
ATOM   1012  HD3 ARG A  91     -39.851  -9.090   6.225  1.00 46.72           H  
ATOM   1013  HD2 ARG A  91     -40.188 -10.773   5.906  1.00 46.72           H  
ATOM   1014  HE  ARG A  91     -42.093  -9.881   7.774  1.00 51.08           H  
ATOM   1015 HH12 ARG A  91     -38.435 -10.065   9.546  1.00 55.45           H  
ATOM   1016 HH11 ARG A  91     -38.519  -9.948   7.808  1.00 55.45           H  
ATOM   1017 HH22 ARG A  91     -40.387 -10.094  10.799  1.00 56.71           H  
ATOM   1018 HH21 ARG A  91     -41.939 -10.015  10.016  1.00 56.71           H  
ATOM   1019  N   CYS A  92     -42.888  -4.953   4.283  1.00 29.77           N  
ANISOU 1019  N   CYS A  92     4672   2966   3672   -188    -25     79
ATOM   1020  CA  CYS A  92     -43.053  -3.509   4.487  1.00 31.07           C  
ANISOU 1020  CA  CYS A  92     4914   3075   3814   -210      3     74
ATOM   1021  C   CYS A  92     -44.460  -3.010   4.108  1.00 33.00           C  
ANISOU 1021  C   CYS A  92     5133   3276   4128   -164    102     70
ATOM   1022  O   CYS A  92     -44.973  -2.113   4.775  1.00 32.84           O  
ANISOU 1022  O   CYS A  92     5206   3181   4088   -168    164     63
ATOM   1023  CB  CYS A  92     -41.993  -2.695   3.718  1.00 31.89           C  
ANISOU 1023  CB  CYS A  92     4978   3229   3910   -245    -76     87
ATOM   1024  SG  CYS A  92     -40.343  -2.982   4.415  1.00 35.59           S  
ANISOU 1024  SG  CYS A  92     5499   3729   4295   -310   -189    101
ATOM   1025  H   CYS A  92     -42.199  -5.228   3.596  1.00 29.77           H  
ATOM   1026  HA  CYS A  92     -42.924  -3.313   5.554  1.00 31.07           H  
ATOM   1027  HB3 CYS A  92     -42.202  -1.626   3.784  1.00 31.89           H  
ATOM   1028  HB2 CYS A  92     -41.987  -2.953   2.659  1.00 31.89           H  
ATOM   1029  HG  CYS A  92     -40.222  -4.246   3.991  1.00 35.59           H  
ATOM   1030  N   ASN A  93     -45.055  -3.614   3.066  1.00 31.50           N  
ANISOU 1030  N   ASN A  93     4822   3128   4018   -124    112     78
ATOM   1031  CA  ASN A  93     -46.408  -3.326   2.578  1.00 33.54           C  
ANISOU 1031  CA  ASN A  93     5025   3355   4361    -81    188     84
ATOM   1032  C   ASN A  93     -47.475  -4.247   3.204  1.00 32.40           C  
ANISOU 1032  C   ASN A  93     4886   3169   4252    -47    271     83
ATOM   1033  O   ASN A  93     -48.659  -3.990   2.987  1.00 33.47           O  
ANISOU 1033  O   ASN A  93     4978   3272   4467    -11    343     95
ATOM   1034  CB  ASN A  93     -46.393  -3.459   1.038  1.00 34.19           C  
ANISOU 1034  CB  ASN A  93     4979   3505   4508    -71    135     99
ATOM   1035  CG  ASN A  93     -45.720  -2.268   0.353  1.00 37.26           C  
ANISOU 1035  CG  ASN A  93     5371   3908   4875    -98     88    101
ATOM   1036  OD1 ASN A  93     -46.347  -1.228   0.169  1.00 47.15           O  
ANISOU 1036  OD1 ASN A  93     6639   5117   6159    -87    133    105
ATOM   1037  ND2 ASN A  93     -44.453  -2.413  -0.039  1.00 36.12           N  
ANISOU 1037  ND2 ASN A  93     5221   3818   4682   -134      4    102
ATOM   1038  H   ASN A  93     -44.555  -4.341   2.574  1.00 31.50           H  
ATOM   1039  HA  ASN A  93     -46.636  -2.291   2.840  1.00 33.54           H  
ATOM   1040  HB3 ASN A  93     -47.412  -3.498   0.650  1.00 34.19           H  
ATOM   1041  HB2 ASN A  93     -45.917  -4.392   0.732  1.00 34.19           H  
ATOM   1042 HD22 ASN A  93     -43.985  -1.660  -0.529  1.00 36.12           H  
ATOM   1043 HD21 ASN A  93     -43.950  -3.273   0.145  1.00 36.12           H  
ATOM   1044  N   LYS A  94     -47.061  -5.290   3.948  1.00 31.02           N  
ANISOU 1044  N   LYS A  94     4763   2995   4027    -57    263     74
ATOM   1045  CA  LYS A  94     -47.903  -6.335   4.550  1.00 34.05           C  
ANISOU 1045  CA  LYS A  94     5145   3351   4439    -29    330     73
ATOM   1046  C   LYS A  94     -48.757  -7.093   3.512  1.00 32.24           C  
ANISOU 1046  C   LYS A  94     4778   3163   4309      2    330     90
ATOM   1047  O   LYS A  94     -49.964  -7.261   3.687  1.00 30.69           O  
ANISOU 1047  O   LYS A  94     4551   2925   4183     33    412    102
ATOM   1048  CB  LYS A  94     -48.722  -5.787   5.743  1.00 37.75           C  
ANISOU 1048  CB  LYS A  94     5724   3721   4897    -17    445     67
ATOM   1049  CG  LYS A  94     -47.845  -5.414   6.952  1.00 42.58           C  
ANISOU 1049  CG  LYS A  94     6492   4292   5394    -58    431     49
ATOM   1050  CD  LYS A  94     -48.640  -4.937   8.185  1.00 46.45           C  
ANISOU 1050  CD  LYS A  94     7118   4674   5854    -49    550     40
ATOM   1051  CE  LYS A  94     -49.700  -5.915   8.738  1.00 47.18           C  
ANISOU 1051  CE  LYS A  94     7196   4735   5994    -14    641     43
ATOM   1052  NZ  LYS A  94     -49.130  -7.215   9.141  1.00 47.64           N1+
ANISOU 1052  NZ  LYS A  94     7250   4836   6014    -28    581     36
ATOM   1053  H   LYS A  94     -46.068  -5.412   4.087  1.00 31.02           H  
ATOM   1054  HA  LYS A  94     -47.207  -7.077   4.943  1.00 34.05           H  
ATOM   1055  HB3 LYS A  94     -49.421  -6.558   6.063  1.00 37.75           H  
ATOM   1056  HB2 LYS A  94     -49.331  -4.934   5.439  1.00 37.75           H  
ATOM   1057  HG3 LYS A  94     -47.153  -4.623   6.661  1.00 42.58           H  
ATOM   1058  HG2 LYS A  94     -47.216  -6.263   7.224  1.00 42.58           H  
ATOM   1059  HD3 LYS A  94     -49.133  -3.997   7.936  1.00 46.45           H  
ATOM   1060  HD2 LYS A  94     -47.935  -4.687   8.979  1.00 46.45           H  
ATOM   1061  HE3 LYS A  94     -50.490  -6.085   8.006  1.00 47.18           H  
ATOM   1062  HE2 LYS A  94     -50.181  -5.471   9.610  1.00 47.18           H  
ATOM   1063  HZ1 LYS A  94     -48.428  -7.071   9.853  1.00 47.64           H  
ATOM   1064  HZ2 LYS A  94     -49.864  -7.807   9.506  1.00 47.64           H  
ATOM   1065  HZ3 LYS A  94     -48.709  -7.660   8.338  1.00 47.64           H  
ATOM   1066  N   VAL A  95     -48.083  -7.524   2.440  1.00 28.30           N  
ANISOU 1066  N   VAL A  95     4199   2739   3813     -7    240     95
ATOM   1067  CA  VAL A  95     -48.629  -8.290   1.324  1.00 29.11           C  
ANISOU 1067  CA  VAL A  95     4186   2881   3990     13    223    111
ATOM   1068  C   VAL A  95     -47.794  -9.571   1.131  1.00 29.06           C  
ANISOU 1068  C   VAL A  95     4164   2929   3946      5    161    105
ATOM   1069  O   VAL A  95     -46.715  -9.701   1.712  1.00 27.95           O  
ANISOU 1069  O   VAL A  95     4080   2806   3733    -14    119     95
ATOM   1070  CB  VAL A  95     -48.584  -7.457   0.012  1.00 29.52           C  
ANISOU 1070  CB  VAL A  95     4160   2963   4093     14    183    125
ATOM   1071  CG1 VAL A  95     -49.509  -6.229   0.076  1.00 32.42           C  
ANISOU 1071  CG1 VAL A  95     4533   3274   4510     29    248    136
ATOM   1072  CG2 VAL A  95     -47.170  -7.045  -0.437  1.00 29.29           C  
ANISOU 1072  CG2 VAL A  95     4137   2986   4006    -13    101    118
ATOM   1073  H   VAL A  95     -47.085  -7.355   2.393  1.00 28.30           H  
ATOM   1074  HA  VAL A  95     -49.658  -8.589   1.530  1.00 29.11           H  
ATOM   1075  HB  VAL A  95     -48.988  -8.085  -0.780  1.00 29.52           H  
ATOM   1076 HG11 VAL A  95     -49.533  -5.704  -0.879  1.00 32.42           H  
ATOM   1077 HG12 VAL A  95     -50.532  -6.515   0.317  1.00 32.42           H  
ATOM   1078 HG13 VAL A  95     -49.177  -5.514   0.828  1.00 32.42           H  
ATOM   1079 HG21 VAL A  95     -47.222  -6.377  -1.292  1.00 29.29           H  
ATOM   1080 HG22 VAL A  95     -46.647  -6.511   0.352  1.00 29.29           H  
ATOM   1081 HG23 VAL A  95     -46.562  -7.901  -0.727  1.00 29.29           H  
ATOM   1082  N   HIS A  96     -48.324 -10.501   0.324  1.00 28.63           N  
ANISOU 1082  N   HIS A  96     4034   2899   3942     20    151    116
ATOM   1083  CA  HIS A  96     -47.705 -11.795   0.049  1.00 28.76           C  
ANISOU 1083  CA  HIS A  96     4034   2961   3930     19    103    113
ATOM   1084  C   HIS A  96     -47.342 -11.885  -1.434  1.00 28.01           C  
ANISOU 1084  C   HIS A  96     3862   2922   3858     17     37    124
ATOM   1085  O   HIS A  96     -48.236 -11.866  -2.279  1.00 29.61           O  
ANISOU 1085  O   HIS A  96     4002   3121   4126     23     41    140
ATOM   1086  CB  HIS A  96     -48.668 -12.914   0.493  1.00 29.77           C  
ANISOU 1086  CB  HIS A  96     4162   3060   4088     33    154    116
ATOM   1087  CG  HIS A  96     -48.876 -12.934   1.988  1.00 32.35           C  
ANISOU 1087  CG  HIS A  96     4581   3332   4378     34    219    103
ATOM   1088  ND1 HIS A  96     -47.897 -13.361   2.869  1.00 34.74           N  
ANISOU 1088  ND1 HIS A  96     4960   3641   4599     22    193     88
ATOM   1089  CE1 HIS A  96     -48.380 -13.203   4.103  1.00 37.62           C  
ANISOU 1089  CE1 HIS A  96     5413   3943   4937     21    260     79
ATOM   1090  NE2 HIS A  96     -49.612 -12.709   4.122  1.00 37.14           N  
ANISOU 1090  NE2 HIS A  96     5331   3837   4943     35    338     88
ATOM   1091  CD2 HIS A  96     -49.936 -12.541   2.774  1.00 36.52           C  
ANISOU 1091  CD2 HIS A  96     5144   3794   4936     43    308    105
ATOM   1092  H   HIS A  96     -49.209 -10.328  -0.130  1.00 28.63           H  
ATOM   1093  HA  HIS A  96     -46.784 -11.913   0.622  1.00 28.76           H  
ATOM   1094  HB3 HIS A  96     -48.283 -13.889   0.190  1.00 29.77           H  
ATOM   1095  HB2 HIS A  96     -49.638 -12.803   0.007  1.00 29.77           H  
ATOM   1096  HD1 HIS A  96     -46.981 -13.709   2.618  1.00 34.74           H  
ATOM   1097  HE1 HIS A  96     -47.827 -13.454   4.997  1.00 37.62           H  
ATOM   1098  HD2 HIS A  96     -50.893 -12.137   2.476  1.00 36.52           H  
ATOM   1099  N   ILE A  97     -46.030 -11.974  -1.701  1.00 27.48           N  
ANISOU 1099  N   ILE A  97     3801   2901   3738      8    -21    120
ATOM   1100  CA  ILE A  97     -45.423 -12.133  -3.024  1.00 26.93           C  
ANISOU 1100  CA  ILE A  97     3673   2883   3675      7    -78    129
ATOM   1101  C   ILE A  97     -44.531 -13.393  -2.976  1.00 25.33           C  
ANISOU 1101  C   ILE A  97     3477   2714   3430     16   -108    128
ATOM   1102  O   ILE A  97     -43.929 -13.657  -1.933  1.00 27.34           O  
ANISOU 1102  O   ILE A  97     3776   2972   3637     12   -116    123
ATOM   1103  CB  ILE A  97     -44.527 -10.910  -3.396  1.00 27.80           C  
ANISOU 1103  CB  ILE A  97     3775   3014   3772     -9   -111    132
ATOM   1104  CG1 ILE A  97     -45.297  -9.567  -3.343  1.00 28.82           C  
ANISOU 1104  CG1 ILE A  97     3903   3105   3942    -14    -80    134
ATOM   1105  CG2 ILE A  97     -43.852 -11.058  -4.778  1.00 29.22           C  
ANISOU 1105  CG2 ILE A  97     3905   3242   3954     -9   -159    141
ATOM   1106  CD1 ILE A  97     -44.379  -8.333  -3.311  1.00 31.56           C  
ANISOU 1106  CD1 ILE A  97     4268   3463   4260    -36   -106    133
ATOM   1107  H   ILE A  97     -45.376 -11.976  -0.929  1.00 27.48           H  
ATOM   1108  HA  ILE A  97     -46.195 -12.264  -3.780  1.00 26.93           H  
ATOM   1109  HB  ILE A  97     -43.730 -10.850  -2.653  1.00 27.80           H  
ATOM   1110 HG13 ILE A  97     -45.929  -9.519  -2.458  1.00 28.82           H  
ATOM   1111 HG12 ILE A  97     -45.979  -9.499  -4.191  1.00 28.82           H  
ATOM   1112 HG21 ILE A  97     -43.313 -10.155  -5.063  1.00 29.22           H  
ATOM   1113 HG22 ILE A  97     -43.124 -11.868  -4.789  1.00 29.22           H  
ATOM   1114 HG23 ILE A  97     -44.587 -11.254  -5.560  1.00 29.22           H  
ATOM   1115 HD11 ILE A  97     -44.708  -7.626  -2.550  1.00 31.56           H  
ATOM   1116 HD12 ILE A  97     -43.343  -8.591  -3.089  1.00 31.56           H  
ATOM   1117 HD13 ILE A  97     -44.378  -7.813  -4.265  1.00 31.56           H  
ATOM   1118  N   GLN A  98     -44.478 -14.160  -4.082  1.00 24.85           N  
ANISOU 1118  N   GLN A  98     3380   2673   3387     26   -124    135
ATOM   1119  CA  GLN A  98     -43.820 -15.471  -4.158  1.00 23.83           C  
ANISOU 1119  CA  GLN A  98     3260   2571   3223     41   -143    136
ATOM   1120  C   GLN A  98     -42.717 -15.458  -5.248  1.00 23.60           C  
ANISOU 1120  C   GLN A  98     3199   2586   3181     44   -183    146
ATOM   1121  O   GLN A  98     -43.016 -15.769  -6.402  1.00 22.57           O  
ANISOU 1121  O   GLN A  98     3042   2459   3072     43   -192    152
ATOM   1122  CB  GLN A  98     -44.885 -16.566  -4.454  1.00 26.12           C  
ANISOU 1122  CB  GLN A  98     3545   2842   3534     50   -127    137
ATOM   1123  CG  GLN A  98     -46.180 -16.577  -3.603  1.00 29.34           C  
ANISOU 1123  CG  GLN A  98     3967   3204   3977     45    -79    134
ATOM   1124  CD  GLN A  98     -46.009 -16.344  -2.100  1.00 32.08           C  
ANISOU 1124  CD  GLN A  98     4368   3528   4291     46    -49    122
ATOM   1125  OE1 GLN A  98     -46.779 -15.594  -1.502  1.00 31.64           O  
ANISOU 1125  OE1 GLN A  98     4351   3486   4184     52    -64    117
ATOM   1126  NE2 GLN A  98     -45.006 -16.966  -1.479  1.00 35.12           N  
ANISOU 1126  NE2 GLN A  98     4763   3873   4707     39     -4    121
ATOM   1127  H   GLN A  98     -45.016 -13.888  -4.896  1.00 24.85           H  
ATOM   1128  HA  GLN A  98     -43.350 -15.731  -3.210  1.00 23.83           H  
ATOM   1129  HB3 GLN A  98     -44.401 -17.539  -4.364  1.00 26.12           H  
ATOM   1130  HB2 GLN A  98     -45.209 -16.500  -5.492  1.00 26.12           H  
ATOM   1131  HG3 GLN A  98     -46.713 -17.516  -3.756  1.00 29.34           H  
ATOM   1132  HG2 GLN A  98     -46.842 -15.797  -3.981  1.00 29.34           H  
ATOM   1133 HE22 GLN A  98     -44.836 -16.811  -0.497  1.00 35.12           H  
ATOM   1134 HE21 GLN A  98     -44.409 -17.614  -1.977  1.00 35.12           H  
ATOM   1135  N   PRO A  99     -41.459 -15.105  -4.885  1.00 23.33           N  
ANISOU 1135  N   PRO A  99     3168   2581   3113     45   -207    152
ATOM   1136  CA  PRO A  99     -40.310 -15.155  -5.811  1.00 23.36           C  
ANISOU 1136  CA  PRO A  99     3138   2627   3111     49   -234    166
ATOM   1137  C   PRO A  99     -39.863 -16.581  -6.156  1.00 23.91           C  
ANISOU 1137  C   PRO A  99     3207   2714   3163     80   -234    175
ATOM   1138  O   PRO A  99     -39.781 -17.425  -5.267  1.00 22.98           O  
ANISOU 1138  O   PRO A  99     3117   2585   3026     95   -225    172
ATOM   1139  CB  PRO A  99     -39.186 -14.397  -5.074  1.00 27.21           C  
ANISOU 1139  CB  PRO A  99     3624   3137   3578     35   -261    176
ATOM   1140  CG  PRO A  99     -39.867 -13.667  -3.936  1.00 29.77           C  
ANISOU 1140  CG  PRO A  99     3997   3425   3890     19   -249    163
ATOM   1141  CD  PRO A  99     -41.033 -14.577  -3.594  1.00 27.40           C  
ANISOU 1141  CD  PRO A  99     3721   3088   3599     34   -211    149
ATOM   1142  HA  PRO A  99     -40.572 -14.620  -6.721  1.00 23.36           H  
ATOM   1143  HB3 PRO A  99     -38.648 -13.712  -5.729  1.00 27.21           H  
ATOM   1144  HB2 PRO A  99     -38.451 -15.086  -4.655  1.00 27.21           H  
ATOM   1145  HG3 PRO A  99     -40.244 -12.707  -4.291  1.00 29.77           H  
ATOM   1146  HG2 PRO A  99     -39.208 -13.482  -3.093  1.00 29.77           H  
ATOM   1147  HD2 PRO A  99     -40.716 -15.402  -2.955  1.00 27.40           H  
ATOM   1148  HD3 PRO A  99     -41.792 -14.005  -3.076  1.00 27.40           H  
ATOM   1149  N   VAL A 100     -39.539 -16.794  -7.436  1.00 23.57           N  
ANISOU 1149  N   VAL A 100     3139   2691   3124     88   -238    185
ATOM   1150  CA  VAL A 100     -38.869 -17.986  -7.944  1.00 22.63           C  
ANISOU 1150  CA  VAL A 100     3022   2589   2987    121   -230    198
ATOM   1151  C   VAL A 100     -37.642 -17.482  -8.719  1.00 22.44           C  
ANISOU 1151  C   VAL A 100     2959   2601   2966    124   -238    219
ATOM   1152  O   VAL A 100     -37.819 -16.808  -9.733  1.00 23.31           O  
ANISOU 1152  O   VAL A 100     3053   2714   3089    103   -244    218
ATOM   1153  CB  VAL A 100     -39.789 -18.782  -8.921  1.00 22.74           C  
ANISOU 1153  CB  VAL A 100     3061   2577   3000    127   -213    191
ATOM   1154  CG1 VAL A 100     -39.088 -19.972  -9.607  1.00 22.71           C  
ANISOU 1154  CG1 VAL A 100     3074   2581   2972    164   -195    204
ATOM   1155  CG2 VAL A 100     -41.078 -19.268  -8.232  1.00 22.65           C  
ANISOU 1155  CG2 VAL A 100     3078   2530   2996    117   -206    176
ATOM   1156  H   VAL A 100     -39.682 -16.054  -8.111  1.00 23.57           H  
ATOM   1157  HA  VAL A 100     -38.538 -18.637  -7.133  1.00 22.63           H  
ATOM   1158  HB  VAL A 100     -40.110 -18.107  -9.716  1.00 22.74           H  
ATOM   1159 HG11 VAL A 100     -39.777 -20.500 -10.267  1.00 22.71           H  
ATOM   1160 HG12 VAL A 100     -38.245 -19.664 -10.224  1.00 22.71           H  
ATOM   1161 HG13 VAL A 100     -38.718 -20.687  -8.873  1.00 22.71           H  
ATOM   1162 HG21 VAL A 100     -41.699 -19.845  -8.919  1.00 22.65           H  
ATOM   1163 HG22 VAL A 100     -40.860 -19.901  -7.374  1.00 22.65           H  
ATOM   1164 HG23 VAL A 100     -41.684 -18.433  -7.881  1.00 22.65           H  
ATOM   1165  N   ILE A 101     -36.421 -17.795  -8.250  1.00 22.14           N  
ANISOU 1165  N   ILE A 101     2904   2588   2920    151   -239    241
ATOM   1166  CA  ILE A 101     -35.196 -17.406  -8.956  1.00 23.12           C  
ANISOU 1166  CA  ILE A 101     2982   2746   3054    161   -237    269
ATOM   1167  C   ILE A 101     -35.053 -18.234 -10.245  1.00 24.01           C  
ANISOU 1167  C   ILE A 101     3113   2850   3160    193   -197    273
ATOM   1168  O   ILE A 101     -34.883 -19.450 -10.162  1.00 22.74           O  
ANISOU 1168  O   ILE A 101     2980   2676   2984    228   -174    275
ATOM   1169  CB  ILE A 101     -33.908 -17.526  -8.089  1.00 22.90           C  
ANISOU 1169  CB  ILE A 101     2919   2749   3033    176   -256    300
ATOM   1170  CG1 ILE A 101     -33.906 -16.500  -6.944  1.00 24.16           C  
ANISOU 1170  CG1 ILE A 101     3078   2911   3190    136   -302    297
ATOM   1171  CG2 ILE A 101     -32.583 -17.403  -8.874  1.00 24.70           C  
ANISOU 1171  CG2 ILE A 101     3090   3010   3282    192   -243    335
ATOM   1172  CD1 ILE A 101     -33.095 -16.968  -5.723  1.00 25.02           C  
ANISOU 1172  CD1 ILE A 101     3177   3034   3295    145   -334    324
ATOM   1173  H   ILE A 101     -36.316 -18.382  -7.434  1.00 22.14           H  
ATOM   1174  HA  ILE A 101     -35.319 -16.358  -9.210  1.00 23.12           H  
ATOM   1175  HB  ILE A 101     -33.924 -18.507  -7.622  1.00 22.90           H  
ATOM   1176 HG13 ILE A 101     -34.927 -16.298  -6.634  1.00 24.16           H  
ATOM   1177 HG12 ILE A 101     -33.534 -15.541  -7.308  1.00 24.16           H  
ATOM   1178 HG21 ILE A 101     -31.719 -17.454  -8.213  1.00 24.70           H  
ATOM   1179 HG22 ILE A 101     -32.464 -18.209  -9.594  1.00 24.70           H  
ATOM   1180 HG23 ILE A 101     -32.524 -16.459  -9.417  1.00 24.70           H  
ATOM   1181 HD11 ILE A 101     -33.191 -16.263  -4.897  1.00 25.02           H  
ATOM   1182 HD12 ILE A 101     -33.435 -17.940  -5.368  1.00 25.02           H  
ATOM   1183 HD13 ILE A 101     -32.035 -17.062  -5.955  1.00 25.02           H  
ATOM   1184  N   THR A 102     -35.172 -17.572 -11.405  1.00 22.38           N  
ANISOU 1184  N   THR A 102     2905   2640   2957    177   -188    270
ATOM   1185  CA  THR A 102     -35.211 -18.246 -12.698  1.00 23.56           C  
ANISOU 1185  CA  THR A 102     3091   2769   3088    198   -150    271
ATOM   1186  C   THR A 102     -35.014 -17.252 -13.855  1.00 24.78           C  
ANISOU 1186  C   THR A 102     3235   2931   3249    178   -143    278
ATOM   1187  O   THR A 102     -35.309 -16.064 -13.715  1.00 26.06           O  
ANISOU 1187  O   THR A 102     3361   3110   3428    145   -172    277
ATOM   1188  CB  THR A 102     -36.546 -19.032 -12.899  1.00 23.74           C  
ANISOU 1188  CB  THR A 102     3177   2750   3091    191   -151    247
ATOM   1189  OG1 THR A 102     -36.463 -19.862 -14.034  1.00 23.98           O  
ANISOU 1189  OG1 THR A 102     3258   2758   3095    218   -113    253
ATOM   1190  CG2 THR A 102     -37.821 -18.188 -13.066  1.00 23.86           C  
ANISOU 1190  CG2 THR A 102     3199   2748   3119    145   -182    228
ATOM   1191  H   THR A 102     -35.292 -16.568 -11.415  1.00 22.38           H  
ATOM   1192  HA  THR A 102     -34.377 -18.951 -12.729  1.00 23.56           H  
ATOM   1193  HB  THR A 102     -36.710 -19.686 -12.046  1.00 23.74           H  
ATOM   1194  HG1 THR A 102     -37.305 -20.321 -14.136  1.00 23.98           H  
ATOM   1195 HG21 THR A 102     -38.700 -18.824 -13.179  1.00 23.86           H  
ATOM   1196 HG22 THR A 102     -37.986 -17.574 -12.185  1.00 23.86           H  
ATOM   1197 HG23 THR A 102     -37.782 -17.533 -13.936  1.00 23.86           H  
ATOM   1198  N   ASP A 103     -34.537 -17.792 -14.988  1.00 25.81           N  
ANISOU 1198  N   ASP A 103     3407   3041   3358    196   -104    282
ATOM   1199  CA  ASP A 103     -34.437 -17.124 -16.278  1.00 25.77           C  
ANISOU 1199  CA  ASP A 103     3415   3029   3347    178    -90    286
ATOM   1200  C   ASP A 103     -35.846 -17.028 -16.905  1.00 25.55           C  
ANISOU 1200  C   ASP A 103     3446   2959   3300    141   -118    262
ATOM   1201  O   ASP A 103     -36.416 -18.053 -17.276  1.00 25.31           O  
ANISOU 1201  O   ASP A 103     3482   2893   3242    150   -107    254
ATOM   1202  CB  ASP A 103     -33.426 -17.879 -17.181  1.00 29.01           C  
ANISOU 1202  CB  ASP A 103     3848   3432   3740    221    -24    309
ATOM   1203  CG  ASP A 103     -33.106 -17.261 -18.552  1.00 33.20           C  
ANISOU 1203  CG  ASP A 103     4395   3956   4264    206      2    317
ATOM   1204  OD1 ASP A 103     -33.436 -16.078 -18.780  1.00 29.29           O  
ANISOU 1204  OD1 ASP A 103     3892   3462   3774    161    -35    305
ATOM   1205  OD2 ASP A 103     -32.437 -17.964 -19.340  1.00 40.85           O1-
ANISOU 1205  OD2 ASP A 103     5376   4918   5224    244     67    339
ATOM   1206  H   ASP A 103     -34.325 -18.780 -15.000  1.00 25.81           H  
ATOM   1207  HA  ASP A 103     -34.051 -16.118 -16.100  1.00 25.77           H  
ATOM   1208  HB3 ASP A 103     -33.766 -18.906 -17.324  1.00 29.01           H  
ATOM   1209  HB2 ASP A 103     -32.485 -17.974 -16.638  1.00 29.01           H  
ATOM   1210  N   LEU A 104     -36.363 -15.791 -16.988  1.00 23.88           N  
ANISOU 1210  N   LEU A 104     3210   2753   3108    101   -157    253
ATOM   1211  CA  LEU A 104     -37.684 -15.387 -17.479  1.00 25.22           C  
ANISOU 1211  CA  LEU A 104     3417   2888   3278     62   -196    237
ATOM   1212  C   LEU A 104     -38.807 -16.029 -16.643  1.00 24.38           C  
ANISOU 1212  C   LEU A 104     3319   2763   3178     62   -216    225
ATOM   1213  O   LEU A 104     -39.062 -15.540 -15.546  1.00 23.55           O  
ANISOU 1213  O   LEU A 104     3171   2676   3101     58   -231    219
ATOM   1214  CB  LEU A 104     -37.802 -15.589 -19.012  1.00 25.55           C  
ANISOU 1214  CB  LEU A 104     3530   2894   3284     52   -185    240
ATOM   1215  CG  LEU A 104     -36.901 -14.648 -19.846  1.00 26.98           C  
ANISOU 1215  CG  LEU A 104     3704   3087   3459     46   -162    252
ATOM   1216  CD1 LEU A 104     -36.936 -15.028 -21.336  1.00 28.12           C  
ANISOU 1216  CD1 LEU A 104     3941   3183   3558     34   -148    253
ATOM   1217  CD2 LEU A 104     -37.233 -13.155 -19.649  1.00 26.38           C  
ANISOU 1217  CD2 LEU A 104     3577   3030   3414     12   -201    249
ATOM   1218  H   LEU A 104     -35.798 -15.023 -16.648  1.00 23.88           H  
ATOM   1219  HA  LEU A 104     -37.757 -14.319 -17.276  1.00 25.22           H  
ATOM   1220  HB3 LEU A 104     -38.837 -15.445 -19.324  1.00 25.55           H  
ATOM   1221  HB2 LEU A 104     -37.554 -16.621 -19.256  1.00 25.55           H  
ATOM   1222  HG  LEU A 104     -35.874 -14.800 -19.516  1.00 26.98           H  
ATOM   1223 HD11 LEU A 104     -35.963 -14.863 -21.798  1.00 28.12           H  
ATOM   1224 HD12 LEU A 104     -37.197 -16.075 -21.488  1.00 28.12           H  
ATOM   1225 HD13 LEU A 104     -37.661 -14.436 -21.891  1.00 28.12           H  
ATOM   1226 HD21 LEU A 104     -37.051 -12.574 -20.553  1.00 26.38           H  
ATOM   1227 HD22 LEU A 104     -38.276 -13.009 -19.372  1.00 26.38           H  
ATOM   1228 HD23 LEU A 104     -36.615 -12.718 -18.864  1.00 26.38           H  
ATOM   1229  N   VAL A 105     -39.452 -17.091 -17.152  1.00 24.39           N  
ANISOU 1229  N   VAL A 105     3383   2729   3156     63   -215    221
ATOM   1230  CA  VAL A 105     -40.494 -17.849 -16.450  1.00 24.01           C  
ANISOU 1230  CA  VAL A 105     3341   2662   3118     59   -232    212
ATOM   1231  C   VAL A 105     -40.261 -19.372 -16.567  1.00 24.21           C  
ANISOU 1231  C   VAL A 105     3416   2672   3107     91   -200    212
ATOM   1232  O   VAL A 105     -41.221 -20.145 -16.543  1.00 24.75           O  
ANISOU 1232  O   VAL A 105     3513   2716   3175     82   -214    206
ATOM   1233  CB  VAL A 105     -41.926 -17.479 -16.944  1.00 23.94           C  
ANISOU 1233  CB  VAL A 105     3349   2617   3129     16   -278    210
ATOM   1234  CG1 VAL A 105     -42.302 -16.040 -16.572  1.00 24.90           C  
ANISOU 1234  CG1 VAL A 105     3418   2751   3291     -7   -304    211
ATOM   1235  CG2 VAL A 105     -42.160 -17.737 -18.445  1.00 24.70           C  
ANISOU 1235  CG2 VAL A 105     3523   2673   3188     -4   -291    217
ATOM   1236  H   VAL A 105     -39.188 -17.447 -18.063  1.00 24.39           H  
ATOM   1237  HA  VAL A 105     -40.442 -17.643 -15.380  1.00 24.01           H  
ATOM   1238  HB  VAL A 105     -42.643 -18.099 -16.403  1.00 23.94           H  
ATOM   1239 HG11 VAL A 105     -43.332 -15.815 -16.846  1.00 24.90           H  
ATOM   1240 HG12 VAL A 105     -42.203 -15.870 -15.499  1.00 24.90           H  
ATOM   1241 HG13 VAL A 105     -41.661 -15.327 -17.087  1.00 24.90           H  
ATOM   1242 HG21 VAL A 105     -43.189 -17.509 -18.715  1.00 24.70           H  
ATOM   1243 HG22 VAL A 105     -41.510 -17.116 -19.061  1.00 24.70           H  
ATOM   1244 HG23 VAL A 105     -41.989 -18.775 -18.720  1.00 24.70           H  
ATOM   1245  N   LYS A 106     -38.985 -19.790 -16.679  1.00 24.95           N  
ANISOU 1245  N   LYS A 106     3519   2782   3178    130   -155    223
ATOM   1246  CA  LYS A 106     -38.590 -21.196 -16.752  1.00 26.77           C  
ANISOU 1246  CA  LYS A 106     3806   2993   3372    168   -115    226
ATOM   1247  C   LYS A 106     -38.972 -21.979 -15.486  1.00 25.43           C  
ANISOU 1247  C   LYS A 106     3620   2828   3213    180   -124    219
ATOM   1248  O   LYS A 106     -38.619 -21.584 -14.376  1.00 26.05           O  
ANISOU 1248  O   LYS A 106     3636   2941   3319    191   -130    220
ATOM   1249  CB  LYS A 106     -37.086 -21.324 -17.083  1.00 30.36           C  
ANISOU 1249  CB  LYS A 106     4248   3470   3818    215    -59    246
ATOM   1250  CG  LYS A 106     -36.722 -21.166 -18.570  1.00 38.02           C  
ANISOU 1250  CG  LYS A 106     5271   4415   4758    213    -27    253
ATOM   1251  CD  LYS A 106     -37.216 -22.325 -19.464  1.00 44.22           C  
ANISOU 1251  CD  LYS A 106     6173   5140   5488    213     -9    247
ATOM   1252  CE  LYS A 106     -37.008 -22.103 -20.970  1.00 50.76           C  
ANISOU 1252  CE  LYS A 106     7082   5929   6272    205     22    253
ATOM   1253  NZ  LYS A 106     -35.586 -22.108 -21.356  1.00 54.86           N1+
ANISOU 1253  NZ  LYS A 106     7559   6478   6806    248     88    274
ATOM   1254  H   LYS A 106     -38.235 -19.111 -16.708  1.00 24.95           H  
ATOM   1255  HA  LYS A 106     -39.164 -21.618 -17.574  1.00 26.77           H  
ATOM   1256  HB3 LYS A 106     -36.732 -22.302 -16.772  1.00 30.36           H  
ATOM   1257  HB2 LYS A 106     -36.516 -20.609 -16.494  1.00 30.36           H  
ATOM   1258  HG3 LYS A 106     -35.637 -21.088 -18.647  1.00 38.02           H  
ATOM   1259  HG2 LYS A 106     -37.108 -20.219 -18.938  1.00 38.02           H  
ATOM   1260  HD3 LYS A 106     -38.276 -22.507 -19.304  1.00 44.22           H  
ATOM   1261  HD2 LYS A 106     -36.719 -23.246 -19.162  1.00 44.22           H  
ATOM   1262  HE3 LYS A 106     -37.467 -21.165 -21.281  1.00 50.76           H  
ATOM   1263  HE2 LYS A 106     -37.508 -22.896 -21.527  1.00 50.76           H  
ATOM   1264  HZ1 LYS A 106     -35.170 -22.996 -21.102  1.00 54.86           H  
ATOM   1265  HZ2 LYS A 106     -35.499 -21.968 -22.352  1.00 54.86           H  
ATOM   1266  HZ3 LYS A 106     -35.095 -21.369 -20.870  1.00 54.86           H  
ATOM   1267  N   GLY A 107     -39.715 -23.070 -15.702  1.00 24.62           N  
ANISOU 1267  N   GLY A 107     3580   2686   3085    174   -127    211
ATOM   1268  CA  GLY A 107     -40.228 -23.939 -14.653  1.00 24.29           C  
ANISOU 1268  CA  GLY A 107     3533   2642   3051    181   -133    203
ATOM   1269  C   GLY A 107     -41.618 -23.513 -14.158  1.00 25.61           C  
ANISOU 1269  C   GLY A 107     3695   2788   3245    132   -176    193
ATOM   1270  O   GLY A 107     -42.266 -24.341 -13.529  1.00 25.14           O  
ANISOU 1270  O   GLY A 107     3659   2709   3181    130   -176    188
ATOM   1271  H   GLY A 107     -39.963 -23.315 -16.652  1.00 24.62           H  
ATOM   1272  HA3 GLY A 107     -39.541 -23.988 -13.807  1.00 24.29           H  
ATOM   1273  HA2 GLY A 107     -40.297 -24.945 -15.065  1.00 24.29           H  
ATOM   1274  N   LEU A 108     -42.109 -22.290 -14.442  1.00 24.61           N  
ANISOU 1274  N   LEU A 108     3536   2664   3149     95   -208    194
ATOM   1275  CA  LEU A 108     -43.482 -21.865 -14.121  1.00 24.44           C  
ANISOU 1275  CA  LEU A 108     3492   2624   3170     53   -245    192
ATOM   1276  C   LEU A 108     -44.493 -22.270 -15.210  1.00 25.74           C  
ANISOU 1276  C   LEU A 108     3709   2745   3325     11   -282    201
ATOM   1277  O   LEU A 108     -45.654 -22.508 -14.879  1.00 25.27           O  
ANISOU 1277  O   LEU A 108     3635   2664   3302    -22   -313    207
ATOM   1278  CB  LEU A 108     -43.529 -20.347 -13.846  1.00 24.49           C  
ANISOU 1278  CB  LEU A 108     3429   2655   3221     40   -260    192
ATOM   1279  CG  LEU A 108     -43.011 -19.950 -12.445  1.00 25.13           C  
ANISOU 1279  CG  LEU A 108     3467   2766   3315     65   -237    185
ATOM   1280  CD1 LEU A 108     -42.816 -18.424 -12.334  1.00 27.23           C  
ANISOU 1280  CD1 LEU A 108     3681   3052   3611     52   -249    185
ATOM   1281  CD2 LEU A 108     -43.894 -20.506 -11.303  1.00 26.68           C  
ANISOU 1281  CD2 LEU A 108     3661   2944   3528     62   -230    178
ATOM   1282  H   LEU A 108     -41.544 -21.630 -14.959  1.00 24.61           H  
ATOM   1283  HA  LEU A 108     -43.803 -22.383 -13.218  1.00 24.44           H  
ATOM   1284  HB3 LEU A 108     -44.550 -19.980 -13.944  1.00 24.49           H  
ATOM   1285  HB2 LEU A 108     -42.961 -19.828 -14.617  1.00 24.49           H  
ATOM   1286  HG  LEU A 108     -42.020 -20.395 -12.336  1.00 25.13           H  
ATOM   1287 HD11 LEU A 108     -41.836 -18.204 -11.914  1.00 27.23           H  
ATOM   1288 HD12 LEU A 108     -42.872 -17.926 -13.303  1.00 27.23           H  
ATOM   1289 HD13 LEU A 108     -43.556 -17.947 -11.692  1.00 27.23           H  
ATOM   1290 HD21 LEU A 108     -44.231 -19.731 -10.616  1.00 26.68           H  
ATOM   1291 HD22 LEU A 108     -44.788 -21.006 -11.675  1.00 26.68           H  
ATOM   1292 HD23 LEU A 108     -43.347 -21.236 -10.707  1.00 26.68           H  
ATOM   1293  N   LEU A 109     -44.027 -22.408 -16.461  1.00 26.98           N  
ANISOU 1293  N   LEU A 109     3932   2885   3434     12   -277    205
ATOM   1294  CA  LEU A 109     -44.724 -23.120 -17.535  1.00 29.28           C  
ANISOU 1294  CA  LEU A 109     4305   3124   3694    -27   -311    214
ATOM   1295  C   LEU A 109     -44.275 -24.599 -17.500  1.00 29.53           C  
ANISOU 1295  C   LEU A 109     4415   3134   3670      0   -275    209
ATOM   1296  O   LEU A 109     -43.110 -24.853 -17.177  1.00 32.30           O  
ANISOU 1296  O   LEU A 109     4768   3506   3996     52   -220    203
ATOM   1297  CB  LEU A 109     -44.351 -22.459 -18.884  1.00 30.92           C  
ANISOU 1297  CB  LEU A 109     4550   3320   3877    -43   -324    221
ATOM   1298  CG  LEU A 109     -45.005 -21.075 -19.111  1.00 30.05           C  
ANISOU 1298  CG  LEU A 109     4377   3218   3820    -80   -374    230
ATOM   1299  CD1 LEU A 109     -44.435 -20.379 -20.365  1.00 33.03           C  
ANISOU 1299  CD1 LEU A 109     4797   3584   4166    -94   -382    235
ATOM   1300  CD2 LEU A 109     -46.545 -21.164 -19.157  1.00 30.51           C  
ANISOU 1300  CD2 LEU A 109     4427   3244   3920   -133   -438    246
ATOM   1301  H   LEU A 109     -43.062 -22.175 -16.647  1.00 26.98           H  
ATOM   1302  HA  LEU A 109     -45.799 -23.048 -17.372  1.00 29.28           H  
ATOM   1303  HB3 LEU A 109     -44.637 -23.112 -19.710  1.00 30.92           H  
ATOM   1304  HB2 LEU A 109     -43.265 -22.369 -18.946  1.00 30.92           H  
ATOM   1305  HG  LEU A 109     -44.740 -20.442 -18.263  1.00 30.05           H  
ATOM   1306 HD11 LEU A 109     -44.101 -19.368 -20.131  1.00 33.03           H  
ATOM   1307 HD12 LEU A 109     -43.579 -20.913 -20.779  1.00 33.03           H  
ATOM   1308 HD13 LEU A 109     -45.169 -20.296 -21.168  1.00 33.03           H  
ATOM   1309 HD21 LEU A 109     -46.987 -20.476 -19.879  1.00 30.51           H  
ATOM   1310 HD22 LEU A 109     -46.884 -22.165 -19.418  1.00 30.51           H  
ATOM   1311 HD23 LEU A 109     -46.973 -20.922 -18.184  1.00 30.51           H  
ATOM   1312  N   PRO A 110     -45.172 -25.563 -17.816  1.00 30.73           N  
ANISOU 1312  N   PRO A 110     4630   3241   3803    -35   -303    214
ATOM   1313  CA  PRO A 110     -46.517 -25.374 -18.394  1.00 28.83           C  
ANISOU 1313  CA  PRO A 110     4389   2970   3595   -103   -375    230
ATOM   1314  C   PRO A 110     -47.678 -25.177 -17.393  1.00 28.36           C  
ANISOU 1314  C   PRO A 110     4244   2920   3608   -125   -401    236
ATOM   1315  O   PRO A 110     -48.817 -25.084 -17.846  1.00 28.54           O  
ANISOU 1315  O   PRO A 110     4259   2917   3667   -178   -459    257
ATOM   1316  CB  PRO A 110     -46.704 -26.670 -19.203  1.00 32.58           C  
ANISOU 1316  CB  PRO A 110     4986   3386   4004   -132   -391    235
ATOM   1317  CG  PRO A 110     -45.991 -27.727 -18.376  1.00 32.56           C  
ANISOU 1317  CG  PRO A 110     5012   3391   3965    -76   -325    219
ATOM   1318  CD  PRO A 110     -44.780 -26.975 -17.840  1.00 31.71           C  
ANISOU 1318  CD  PRO A 110     4845   3335   3866    -12   -268    209
ATOM   1319  HA  PRO A 110     -46.530 -24.531 -19.085  1.00 28.83           H  
ATOM   1320  HB3 PRO A 110     -46.210 -26.566 -20.171  1.00 32.58           H  
ATOM   1321  HB2 PRO A 110     -47.744 -26.931 -19.403  1.00 32.58           H  
ATOM   1322  HG3 PRO A 110     -45.732 -28.624 -18.939  1.00 32.56           H  
ATOM   1323  HG2 PRO A 110     -46.625 -28.026 -17.542  1.00 32.56           H  
ATOM   1324  HD2 PRO A 110     -44.483 -27.337 -16.856  1.00 31.71           H  
ATOM   1325  HD3 PRO A 110     -43.934 -27.102 -18.518  1.00 31.71           H  
ATOM   1326  N   ARG A 111     -47.419 -25.127 -16.075  1.00 26.25           N  
ANISOU 1326  N   ARG A 111     3918   2687   3367    -84   -357    223
ATOM   1327  CA  ARG A 111     -48.473 -25.035 -15.052  1.00 25.23           C  
ANISOU 1327  CA  ARG A 111     3724   2557   3302   -103   -367    230
ATOM   1328  C   ARG A 111     -49.248 -23.703 -15.032  1.00 25.92           C  
ANISOU 1328  C   ARG A 111     3733   2652   3464   -132   -403    246
ATOM   1329  O   ARG A 111     -50.426 -23.731 -14.679  1.00 26.64           O  
ANISOU 1329  O   ARG A 111     3786   2722   3611   -168   -430    266
ATOM   1330  CB  ARG A 111     -47.876 -25.334 -13.669  1.00 25.00           C  
ANISOU 1330  CB  ARG A 111     3667   2557   3274    -55   -311    211
ATOM   1331  CG  ARG A 111     -47.436 -26.807 -13.482  1.00 24.65           C  
ANISOU 1331  CG  ARG A 111     3697   2495   3171    -34   -283    202
ATOM   1332  CD  ARG A 111     -48.595 -27.808 -13.315  1.00 25.02           C  
ANISOU 1332  CD  ARG A 111     3770   2504   3230    -74   -303    212
ATOM   1333  NE  ARG A 111     -49.375 -27.497 -12.109  1.00 24.03           N  
ANISOU 1333  NE  ARG A 111     3573   2389   3165    -76   -287    212
ATOM   1334  CZ  ARG A 111     -50.630 -27.033 -11.992  1.00 25.65           C  
ANISOU 1334  CZ  ARG A 111     3724   2581   3441   -117   -311    231
ATOM   1335  NH1 ARG A 111     -51.477 -26.934 -13.026  1.00 28.04           N  
ANISOU 1335  NH1 ARG A 111     4032   2855   3766   -170   -368    257
ATOM   1336  NH2 ARG A 111     -51.044 -26.657 -10.780  1.00 26.72           N1+
ANISOU 1336  NH2 ARG A 111     3805   2722   3623   -107   -275    229
ATOM   1337  H   ARG A 111     -46.469 -25.206 -15.736  1.00 26.25           H  
ATOM   1338  HA  ARG A 111     -49.215 -25.804 -15.274  1.00 25.23           H  
ATOM   1339  HB3 ARG A 111     -48.595 -25.070 -12.894  1.00 25.00           H  
ATOM   1340  HB2 ARG A 111     -47.037 -24.663 -13.501  1.00 25.00           H  
ATOM   1341  HG3 ARG A 111     -46.760 -26.888 -12.629  1.00 24.65           H  
ATOM   1342  HG2 ARG A 111     -46.843 -27.120 -14.341  1.00 24.65           H  
ATOM   1343  HD3 ARG A 111     -48.191 -28.813 -13.194  1.00 25.02           H  
ATOM   1344  HD2 ARG A 111     -49.216 -27.843 -14.208  1.00 25.02           H  
ATOM   1345  HE  ARG A 111     -48.839 -27.555 -11.251  1.00 24.03           H  
ATOM   1346 HH12 ARG A 111     -52.426 -26.626 -12.874  1.00 28.04           H  
ATOM   1347 HH11 ARG A 111     -51.215 -27.312 -13.928  1.00 28.04           H  
ATOM   1348 HH22 ARG A 111     -52.004 -26.368 -10.634  1.00 26.72           H  
ATOM   1349 HH21 ARG A 111     -50.435 -26.759  -9.978  1.00 26.72           H  
ATOM   1350  N   LEU A 112     -48.612 -22.589 -15.433  1.00 24.39           N  
ANISOU 1350  N   LEU A 112     3510   2482   3272   -118   -401    242
ATOM   1351  CA  LEU A 112     -49.248 -21.273 -15.573  1.00 25.73           C  
ANISOU 1351  CA  LEU A 112     3606   2655   3512   -140   -432    259
ATOM   1352  C   LEU A 112     -49.726 -20.987 -17.012  1.00 26.46           C  
ANISOU 1352  C   LEU A 112     3731   2717   3603   -188   -499    282
ATOM   1353  O   LEU A 112     -49.965 -19.821 -17.330  1.00 25.20           O  
ANISOU 1353  O   LEU A 112     3521   2560   3492   -204   -528    297
ATOM   1354  CB  LEU A 112     -48.297 -20.168 -15.038  1.00 26.41           C  
ANISOU 1354  CB  LEU A 112     3647   2783   3605   -104   -398    243
ATOM   1355  CG  LEU A 112     -48.144 -20.133 -13.500  1.00 25.93           C  
ANISOU 1355  CG  LEU A 112     3544   2744   3561    -70   -346    227
ATOM   1356  CD1 LEU A 112     -47.140 -19.042 -13.075  1.00 26.89           C  
ANISOU 1356  CD1 LEU A 112     3629   2899   3686    -47   -328    216
ATOM   1357  CD2 LEU A 112     -49.496 -19.948 -12.779  1.00 28.06           C  
ANISOU 1357  CD2 LEU A 112     3769   2993   3899    -87   -345    240
ATOM   1358  H   LEU A 112     -47.630 -22.637 -15.669  1.00 24.39           H  
ATOM   1359  HA  LEU A 112     -50.161 -21.249 -14.980  1.00 25.73           H  
ATOM   1360  HB3 LEU A 112     -48.653 -19.181 -15.338  1.00 26.41           H  
ATOM   1361  HB2 LEU A 112     -47.318 -20.279 -15.508  1.00 26.41           H  
ATOM   1362  HG  LEU A 112     -47.727 -21.091 -13.185  1.00 25.93           H  
ATOM   1363 HD11 LEU A 112     -46.418 -19.436 -12.361  1.00 26.89           H  
ATOM   1364 HD12 LEU A 112     -46.578 -18.648 -13.922  1.00 26.89           H  
ATOM   1365 HD13 LEU A 112     -47.628 -18.189 -12.601  1.00 26.89           H  
ATOM   1366 HD21 LEU A 112     -49.398 -19.387 -11.850  1.00 28.06           H  
ATOM   1367 HD22 LEU A 112     -50.218 -19.418 -13.402  1.00 28.06           H  
ATOM   1368 HD23 LEU A 112     -49.932 -20.913 -12.525  1.00 28.06           H  
ATOM   1369  N   THR A 113     -49.892 -22.030 -17.854  1.00 27.11           N  
ANISOU 1369  N   THR A 113     3902   2766   3632   -216   -528    288
ATOM   1370  CA  THR A 113     -50.419 -21.894 -19.216  1.00 26.73           C  
ANISOU 1370  CA  THR A 113     3903   2680   3573   -271   -602    313
ATOM   1371  C   THR A 113     -51.875 -21.391 -19.199  1.00 27.11           C  
ANISOU 1371  C   THR A 113     3871   2713   3715   -315   -663    349
ATOM   1372  O   THR A 113     -52.761 -22.095 -18.715  1.00 27.84           O  
ANISOU 1372  O   THR A 113     3929   2792   3855   -334   -674    366
ATOM   1373  CB  THR A 113     -50.367 -23.214 -20.037  1.00 30.02           C  
ANISOU 1373  CB  THR A 113     4439   3050   3917   -304   -627    317
ATOM   1374  OG1 THR A 113     -49.019 -23.582 -20.234  1.00 31.07           O  
ANISOU 1374  OG1 THR A 113     4640   3194   3970   -254   -560    287
ATOM   1375  CG2 THR A 113     -51.018 -23.163 -21.434  1.00 30.54           C  
ANISOU 1375  CG2 THR A 113     4570   3071   3960   -364   -706    342
ATOM   1376  H   THR A 113     -49.686 -22.968 -17.542  1.00 27.11           H  
ATOM   1377  HA  THR A 113     -49.782 -21.166 -19.717  1.00 26.73           H  
ATOM   1378  HB  THR A 113     -50.838 -24.016 -19.465  1.00 30.02           H  
ATOM   1379  HG1 THR A 113     -48.677 -23.913 -19.399  1.00 31.07           H  
ATOM   1380 HG21 THR A 113     -50.833 -24.084 -21.987  1.00 30.54           H  
ATOM   1381 HG22 THR A 113     -52.100 -23.042 -21.381  1.00 30.54           H  
ATOM   1382 HG23 THR A 113     -50.618 -22.338 -22.026  1.00 30.54           H  
ATOM   1383  N   GLU A 114     -52.061 -20.168 -19.719  1.00 27.64           N  
ANISOU 1383  N   GLU A 114     3907   2781   3811   -328   -700    364
ATOM   1384  CA  GLU A 114     -53.325 -19.446 -19.873  1.00 29.42           C  
ANISOU 1384  CA  GLU A 114     4054   2990   4132   -367   -763    406
ATOM   1385  C   GLU A 114     -54.054 -19.165 -18.542  1.00 29.98           C  
ANISOU 1385  C   GLU A 114     4017   3079   4293   -342   -721    413
ATOM   1386  O   GLU A 114     -55.284 -19.148 -18.514  1.00 30.82           O  
ANISOU 1386  O   GLU A 114     4062   3162   4483   -376   -767    455
ATOM   1387  CB  GLU A 114     -54.209 -20.116 -20.952  1.00 31.80           C  
ANISOU 1387  CB  GLU A 114     4414   3239   4428   -440   -859    445
ATOM   1388  CG  GLU A 114     -53.525 -20.187 -22.335  1.00 32.53           C  
ANISOU 1388  CG  GLU A 114     4623   3305   4430   -466   -899    440
ATOM   1389  CD  GLU A 114     -54.371 -20.952 -23.358  1.00 38.48           C  
ANISOU 1389  CD  GLU A 114     5433   4001   5185   -549  -1012    486
ATOM   1390  OE1 GLU A 114     -55.130 -20.281 -24.092  1.00 47.14           O  
ANISOU 1390  OE1 GLU A 114     6478   5086   6347   -582  -1081    524
ATOM   1391  OE2 GLU A 114     -54.243 -22.195 -23.395  1.00 40.47           O1-
ANISOU 1391  OE2 GLU A 114     5775   4221   5379   -580  -1030    486
ATOM   1392  H   GLU A 114     -51.256 -19.694 -20.110  1.00 27.64           H  
ATOM   1393  HA  GLU A 114     -53.041 -18.468 -20.250  1.00 29.42           H  
ATOM   1394  HB3 GLU A 114     -55.148 -19.572 -21.054  1.00 31.80           H  
ATOM   1395  HB2 GLU A 114     -54.484 -21.121 -20.628  1.00 31.80           H  
ATOM   1396  HG3 GLU A 114     -52.552 -20.673 -22.263  1.00 32.53           H  
ATOM   1397  HG2 GLU A 114     -53.323 -19.179 -22.699  1.00 32.53           H  
ATOM   1398  N   LYS A 115     -53.275 -18.936 -17.470  1.00 26.09           N  
ANISOU 1398  N   LYS A 115     3498   2623   3790   -285   -638    378
ATOM   1399  CA  LYS A 115     -53.773 -18.658 -16.121  1.00 28.02           C  
ANISOU 1399  CA  LYS A 115     3660   2878   4106   -259   -585    380
ATOM   1400  C   LYS A 115     -53.473 -17.228 -15.643  1.00 27.09           C  
ANISOU 1400  C   LYS A 115     3486   2785   4021   -222   -545    368
ATOM   1401  O   LYS A 115     -54.134 -16.788 -14.704  1.00 29.09           O  
ANISOU 1401  O   LYS A 115     3675   3039   4338   -201   -497    373
ATOM   1402  CB  LYS A 115     -53.179 -19.680 -15.130  1.00 30.34           C  
ANISOU 1402  CB  LYS A 115     3989   3185   4352   -230   -524    348
ATOM   1403  CG  LYS A 115     -53.770 -21.093 -15.257  1.00 36.10           C  
ANISOU 1403  CG  LYS A 115     4762   3886   5067   -264   -550    362
ATOM   1404  CD  LYS A 115     -53.395 -21.986 -14.059  1.00 39.94           C  
ANISOU 1404  CD  LYS A 115     5255   4384   5536   -230   -480    336
ATOM   1405  CE  LYS A 115     -53.991 -23.406 -14.101  1.00 45.45           C  
ANISOU 1405  CE  LYS A 115     5997   5053   6219   -262   -496    347
ATOM   1406  NZ  LYS A 115     -53.452 -24.219 -15.206  1.00 47.76           N1+
ANISOU 1406  NZ  LYS A 115     6393   5331   6420   -279   -533    338
ATOM   1407  H   LYS A 115     -52.270 -18.972 -17.578  1.00 26.09           H  
ATOM   1408  HA  LYS A 115     -54.860 -18.759 -16.095  1.00 28.02           H  
ATOM   1409  HB3 LYS A 115     -53.389 -19.341 -14.117  1.00 30.34           H  
ATOM   1410  HB2 LYS A 115     -52.091 -19.710 -15.213  1.00 30.34           H  
ATOM   1411  HG3 LYS A 115     -53.423 -21.542 -16.187  1.00 36.10           H  
ATOM   1412  HG2 LYS A 115     -54.856 -21.031 -15.332  1.00 36.10           H  
ATOM   1413  HD3 LYS A 115     -53.738 -21.504 -13.142  1.00 39.94           H  
ATOM   1414  HD2 LYS A 115     -52.310 -22.036 -13.966  1.00 39.94           H  
ATOM   1415  HE3 LYS A 115     -55.078 -23.361 -14.185  1.00 45.45           H  
ATOM   1416  HE2 LYS A 115     -53.767 -23.920 -13.166  1.00 45.45           H  
ATOM   1417  HZ1 LYS A 115     -52.443 -24.256 -15.135  1.00 47.76           H  
ATOM   1418  HZ2 LYS A 115     -53.831 -25.154 -15.163  1.00 47.76           H  
ATOM   1419  HZ3 LYS A 115     -53.708 -23.806 -16.094  1.00 47.76           H  
ATOM   1420  N   VAL A 116     -52.500 -16.531 -16.256  1.00 27.43           N  
ANISOU 1420  N   VAL A 116     3558   2843   4019   -216   -558    355
ATOM   1421  CA  VAL A 116     -52.059 -15.207 -15.811  1.00 26.14           C  
ANISOU 1421  CA  VAL A 116     3353   2703   3874   -183   -519    341
ATOM   1422  C   VAL A 116     -53.009 -14.109 -16.331  1.00 26.10           C  
ANISOU 1422  C   VAL A 116     3290   2677   3948   -201   -559    377
ATOM   1423  O   VAL A 116     -53.106 -13.907 -17.541  1.00 26.92           O  
ANISOU 1423  O   VAL A 116     3418   2766   4042   -232   -624    395
ATOM   1424  CB  VAL A 116     -50.611 -14.894 -16.286  1.00 26.05           C  
ANISOU 1424  CB  VAL A 116     3395   2722   3780   -165   -504    310
ATOM   1425  CG1 VAL A 116     -50.117 -13.497 -15.864  1.00 25.15           C  
ANISOU 1425  CG1 VAL A 116     3242   2629   3683   -139   -469    297
ATOM   1426  CG2 VAL A 116     -49.609 -15.958 -15.802  1.00 26.44           C  
ANISOU 1426  CG2 VAL A 116     3494   2790   3759   -141   -463    281
ATOM   1427  H   VAL A 116     -52.006 -16.927 -17.044  1.00 27.43           H  
ATOM   1428  HA  VAL A 116     -52.063 -15.185 -14.719  1.00 26.14           H  
ATOM   1429  HB  VAL A 116     -50.589 -14.916 -17.376  1.00 26.05           H  
ATOM   1430 HG11 VAL A 116     -49.068 -13.361 -16.121  1.00 25.15           H  
ATOM   1431 HG12 VAL A 116     -50.667 -12.704 -16.370  1.00 25.15           H  
ATOM   1432 HG13 VAL A 116     -50.216 -13.345 -14.788  1.00 25.15           H  
ATOM   1433 HG21 VAL A 116     -48.602 -15.714 -16.136  1.00 26.44           H  
ATOM   1434 HG22 VAL A 116     -49.593 -16.026 -14.714  1.00 26.44           H  
ATOM   1435 HG23 VAL A 116     -49.845 -16.947 -16.197  1.00 26.44           H  
ATOM   1436  N   ASP A 117     -53.679 -13.415 -15.399  1.00 25.86           N  
ANISOU 1436  N   ASP A 117     3191   2640   3992   -180   -517    387
ATOM   1437  CA  ASP A 117     -54.576 -12.288 -15.683  1.00 27.53           C  
ANISOU 1437  CA  ASP A 117     3336   2828   4293   -186   -541    425
ATOM   1438  C   ASP A 117     -53.830 -10.943 -15.775  1.00 26.61           C  
ANISOU 1438  C   ASP A 117     3228   2727   4154   -167   -528    408
ATOM   1439  O   ASP A 117     -54.343 -10.030 -16.422  1.00 27.05           O  
ANISOU 1439  O   ASP A 117     3255   2764   4257   -179   -572    438
ATOM   1440  CB  ASP A 117     -55.744 -12.168 -14.677  1.00 28.73           C  
ANISOU 1440  CB  ASP A 117     3416   2961   4538   -166   -487    447
ATOM   1441  CG  ASP A 117     -56.493 -13.482 -14.417  1.00 31.95           C  
ANISOU 1441  CG  ASP A 117     3805   3351   4981   -189   -499    472
ATOM   1442  OD1 ASP A 117     -57.281 -13.885 -15.301  1.00 33.20           O  
ANISOU 1442  OD1 ASP A 117     3974   3496   5144   -234   -581    501
ATOM   1443  OD2 ASP A 117     -56.172 -14.131 -13.399  1.00 33.13           O1-
ANISOU 1443  OD2 ASP A 117     3943   3499   5143   -166   -429    459
ATOM   1444  H   ASP A 117     -53.557 -13.645 -14.421  1.00 25.86           H  
ATOM   1445  HA  ASP A 117     -55.033 -12.461 -16.658  1.00 27.53           H  
ATOM   1446  HB3 ASP A 117     -56.469 -11.435 -15.037  1.00 28.73           H  
ATOM   1447  HB2 ASP A 117     -55.368 -11.794 -13.724  1.00 28.73           H  
ATOM   1448  N   LEU A 118     -52.649 -10.839 -15.141  1.00 24.99           N  
ANISOU 1448  N   LEU A 118     3060   2553   3882   -139   -475    365
ATOM   1449  CA  LEU A 118     -51.824  -9.633 -15.123  1.00 24.27           C  
ANISOU 1449  CA  LEU A 118     2981   2477   3761   -126   -462    347
ATOM   1450  C   LEU A 118     -50.344 -10.023 -15.159  1.00 23.89           C  
ANISOU 1450  C   LEU A 118     2991   2466   3618   -120   -447    309
ATOM   1451  O   LEU A 118     -49.773 -10.389 -14.135  1.00 23.27           O  
ANISOU 1451  O   LEU A 118     2925   2404   3512   -100   -402    287
ATOM   1452  CB  LEU A 118     -52.212  -8.750 -13.915  1.00 25.08           C  
ANISOU 1452  CB  LEU A 118     3049   2569   3910    -96   -399    344
ATOM   1453  CG  LEU A 118     -51.312  -7.522 -13.629  1.00 25.01           C  
ANISOU 1453  CG  LEU A 118     3062   2574   3867    -85   -380    323
ATOM   1454  CD1 LEU A 118     -51.153  -6.595 -14.854  1.00 26.94           C  
ANISOU 1454  CD1 LEU A 118     3304   2810   4122   -105   -437    343
ATOM   1455  CD2 LEU A 118     -51.812  -6.775 -12.376  1.00 26.32           C  
ANISOU 1455  CD2 LEU A 118     3208   2716   4074    -57   -312    322
ATOM   1456  H   LEU A 118     -52.294 -11.630 -14.620  1.00 24.99           H  
ATOM   1457  HA  LEU A 118     -52.027  -9.059 -16.028  1.00 24.27           H  
ATOM   1458  HB3 LEU A 118     -52.235  -9.373 -13.019  1.00 25.08           H  
ATOM   1459  HB2 LEU A 118     -53.233  -8.404 -14.068  1.00 25.08           H  
ATOM   1460  HG  LEU A 118     -50.313  -7.881 -13.379  1.00 25.01           H  
ATOM   1461 HD11 LEU A 118     -51.244  -5.539 -14.600  1.00 26.94           H  
ATOM   1462 HD12 LEU A 118     -50.169  -6.724 -15.305  1.00 26.94           H  
ATOM   1463 HD13 LEU A 118     -51.893  -6.801 -15.627  1.00 26.94           H  
ATOM   1464 HD21 LEU A 118     -52.043  -5.728 -12.564  1.00 26.32           H  
ATOM   1465 HD22 LEU A 118     -52.717  -7.226 -11.969  1.00 26.32           H  
ATOM   1466 HD23 LEU A 118     -51.068  -6.802 -11.581  1.00 26.32           H  
ATOM   1467  N   LEU A 119     -49.749  -9.921 -16.350  1.00 24.34           N  
ANISOU 1467  N   LEU A 119     3081   2533   3632   -135   -483    306
ATOM   1468  CA  LEU A 119     -48.324 -10.106 -16.584  1.00 24.62           C  
ANISOU 1468  CA  LEU A 119     3165   2601   3585   -130   -470    280
ATOM   1469  C   LEU A 119     -47.648  -8.725 -16.595  1.00 24.38           C  
ANISOU 1469  C   LEU A 119     3133   2586   3542   -128   -463    271
ATOM   1470  O   LEU A 119     -48.238  -7.758 -17.081  1.00 24.37           O  
ANISOU 1470  O   LEU A 119     3126   2565   3567   -145   -499    289
ATOM   1471  CB  LEU A 119     -48.175 -10.875 -17.911  1.00 24.43           C  
ANISOU 1471  CB  LEU A 119     3191   2565   3522   -154   -514    288
ATOM   1472  CG  LEU A 119     -46.766 -11.384 -18.279  1.00 25.51           C  
ANISOU 1472  CG  LEU A 119     3382   2730   3580   -144   -491    267
ATOM   1473  CD1 LEU A 119     -46.214 -12.409 -17.262  1.00 26.93           C  
ANISOU 1473  CD1 LEU A 119     3562   2932   3736   -114   -443    248
ATOM   1474  CD2 LEU A 119     -46.781 -11.933 -19.722  1.00 26.65           C  
ANISOU 1474  CD2 LEU A 119     3591   2847   3684   -172   -532    279
ATOM   1475  H   LEU A 119     -50.284  -9.589 -17.144  1.00 24.34           H  
ATOM   1476  HA  LEU A 119     -47.906 -10.706 -15.781  1.00 24.62           H  
ATOM   1477  HB3 LEU A 119     -48.551 -10.245 -18.716  1.00 24.43           H  
ATOM   1478  HB2 LEU A 119     -48.836 -11.740 -17.885  1.00 24.43           H  
ATOM   1479  HG  LEU A 119     -46.084 -10.535 -18.269  1.00 25.51           H  
ATOM   1480 HD11 LEU A 119     -45.966 -13.370 -17.712  1.00 26.93           H  
ATOM   1481 HD12 LEU A 119     -45.305 -12.031 -16.793  1.00 26.93           H  
ATOM   1482 HD13 LEU A 119     -46.919 -12.622 -16.462  1.00 26.93           H  
ATOM   1483 HD21 LEU A 119     -46.396 -12.945 -19.802  1.00 26.65           H  
ATOM   1484 HD22 LEU A 119     -47.785 -11.951 -20.147  1.00 26.65           H  
ATOM   1485 HD23 LEU A 119     -46.175 -11.306 -20.372  1.00 26.65           H  
ATOM   1486  N   VAL A 120     -46.430  -8.644 -16.045  1.00 24.18           N  
ANISOU 1486  N   VAL A 120     3117   2594   3476   -111   -424    248
ATOM   1487  CA  VAL A 120     -45.653  -7.406 -15.976  1.00 24.20           C  
ANISOU 1487  CA  VAL A 120     3117   2611   3466   -114   -417    242
ATOM   1488  C   VAL A 120     -44.179  -7.733 -16.261  1.00 24.78           C  
ANISOU 1488  C   VAL A 120     3215   2723   3478   -112   -404    228
ATOM   1489  O   VAL A 120     -43.682  -8.755 -15.789  1.00 23.70           O  
ANISOU 1489  O   VAL A 120     3081   2607   3317    -94   -379    218
ATOM   1490  CB  VAL A 120     -45.768  -6.721 -14.577  1.00 25.84           C  
ANISOU 1490  CB  VAL A 120     3303   2811   3702   -100   -382    235
ATOM   1491  CG1 VAL A 120     -44.856  -5.489 -14.391  1.00 28.35           C  
ANISOU 1491  CG1 VAL A 120     3630   3142   3999   -109   -376    227
ATOM   1492  CG2 VAL A 120     -47.218  -6.315 -14.250  1.00 27.39           C  
ANISOU 1492  CG2 VAL A 120     3468   2966   3970    -96   -383    254
ATOM   1493  H   VAL A 120     -45.998  -9.466 -15.643  1.00 24.18           H  
ATOM   1494  HA  VAL A 120     -45.994  -6.706 -16.739  1.00 24.20           H  
ATOM   1495  HB  VAL A 120     -45.472  -7.445 -13.817  1.00 25.84           H  
ATOM   1496 HG11 VAL A 120     -45.033  -5.014 -13.426  1.00 28.35           H  
ATOM   1497 HG12 VAL A 120     -43.797  -5.745 -14.414  1.00 28.35           H  
ATOM   1498 HG13 VAL A 120     -45.038  -4.742 -15.165  1.00 28.35           H  
ATOM   1499 HG21 VAL A 120     -47.271  -5.776 -13.305  1.00 27.39           H  
ATOM   1500 HG22 VAL A 120     -47.637  -5.668 -15.022  1.00 27.39           H  
ATOM   1501 HG23 VAL A 120     -47.867  -7.185 -14.151  1.00 27.39           H  
ATOM   1502  N   PHE A 121     -43.500  -6.847 -17.004  1.00 23.38           N  
ANISOU 1502  N   PHE A 121     3051   2553   3279   -128   -418    232
ATOM   1503  CA  PHE A 121     -42.057  -6.905 -17.205  1.00 24.04           C  
ANISOU 1503  CA  PHE A 121     3144   2673   3315   -125   -397    225
ATOM   1504  C   PHE A 121     -41.557  -5.502 -17.558  1.00 24.28           C  
ANISOU 1504  C   PHE A 121     3172   2711   3342   -145   -404    227
ATOM   1505  O   PHE A 121     -41.847  -5.016 -18.645  1.00 26.45           O  
ANISOU 1505  O   PHE A 121     3467   2966   3616   -164   -428    235
ATOM   1506  CB  PHE A 121     -41.688  -7.967 -18.275  1.00 24.80           C  
ANISOU 1506  CB  PHE A 121     3277   2767   3376   -124   -398    230
ATOM   1507  CG  PHE A 121     -40.213  -8.283 -18.516  1.00 24.64           C  
ANISOU 1507  CG  PHE A 121     3261   2782   3316   -110   -363    229
ATOM   1508  CD1 PHE A 121     -39.235  -8.120 -17.508  1.00 25.30           C  
ANISOU 1508  CD1 PHE A 121     3308   2903   3399    -99   -342    227
ATOM   1509  CE1 PHE A 121     -37.945  -8.597 -17.694  1.00 26.02           C  
ANISOU 1509  CE1 PHE A 121     3392   3026   3468    -84   -311    236
ATOM   1510  CZ  PHE A 121     -37.602  -9.246 -18.871  1.00 26.89           C  
ANISOU 1510  CZ  PHE A 121     3539   3127   3551    -74   -289    243
ATOM   1511  CD2 PHE A 121     -39.847  -8.964 -19.698  1.00 26.65           C  
ANISOU 1511  CD2 PHE A 121     3561   3028   3536   -108   -352    235
ATOM   1512  CE2 PHE A 121     -38.548  -9.429 -19.871  1.00 26.68           C  
ANISOU 1512  CE2 PHE A 121     3564   3059   3512    -87   -308    240
ATOM   1513  H   PHE A 121     -43.976  -6.046 -17.400  1.00 23.38           H  
ATOM   1514  HA  PHE A 121     -41.613  -7.199 -16.253  1.00 24.04           H  
ATOM   1515  HB3 PHE A 121     -42.125  -7.679 -19.232  1.00 24.80           H  
ATOM   1516  HB2 PHE A 121     -42.158  -8.914 -18.013  1.00 24.80           H  
ATOM   1517  HD1 PHE A 121     -39.471  -7.629 -16.578  1.00 25.30           H  
ATOM   1518  HE1 PHE A 121     -37.207  -8.467 -16.915  1.00 26.02           H  
ATOM   1519  HZ  PHE A 121     -36.597  -9.618 -19.001  1.00 26.89           H  
ATOM   1520  HD2 PHE A 121     -40.582  -9.144 -20.468  1.00 26.65           H  
ATOM   1521  HE2 PHE A 121     -38.278  -9.948 -20.779  1.00 26.68           H  
ATOM   1522  N   ASN A 122     -40.788  -4.900 -16.642  1.00 22.73           N  
ANISOU 1522  N   ASN A 122     2958   2540   3138   -145   -387    221
ATOM   1523  CA  ASN A 122     -39.898  -3.773 -16.900  1.00 23.60           C  
ANISOU 1523  CA  ASN A 122     3066   2665   3233   -168   -389    224
ATOM   1524  C   ASN A 122     -38.521  -4.404 -17.172  1.00 24.47           C  
ANISOU 1524  C   ASN A 122     3168   2815   3312   -164   -371    231
ATOM   1525  O   ASN A 122     -37.879  -4.821 -16.212  1.00 24.72           O  
ANISOU 1525  O   ASN A 122     3178   2876   3339   -154   -358    232
ATOM   1526  CB  ASN A 122     -39.899  -2.855 -15.651  1.00 23.70           C  
ANISOU 1526  CB  ASN A 122     3072   2676   3254   -176   -386    217
ATOM   1527  CG  ASN A 122     -39.030  -1.593 -15.753  1.00 24.14           C  
ANISOU 1527  CG  ASN A 122     3132   2745   3292   -206   -394    222
ATOM   1528  OD1 ASN A 122     -38.493  -1.261 -16.808  1.00 24.29           O  
ANISOU 1528  OD1 ASN A 122     3154   2776   3297   -219   -398    230
ATOM   1529  ND2 ASN A 122     -38.900  -0.874 -14.640  1.00 25.66           N  
ANISOU 1529  ND2 ASN A 122     3331   2937   3481   -220   -393    218
ATOM   1530  H   ASN A 122     -40.653  -5.353 -15.744  1.00 22.73           H  
ATOM   1531  HA  ASN A 122     -40.265  -3.198 -17.747  1.00 23.60           H  
ATOM   1532  HB3 ASN A 122     -39.609  -3.413 -14.760  1.00 23.70           H  
ATOM   1533  HB2 ASN A 122     -40.915  -2.516 -15.474  1.00 23.70           H  
ATOM   1534 HD22 ASN A 122     -38.329  -0.035 -14.628  1.00 25.66           H  
ATOM   1535 HD21 ASN A 122     -39.343  -1.173 -13.778  1.00 25.66           H  
ATOM   1536  N   PRO A 123     -38.117  -4.552 -18.451  1.00 25.72           N  
ANISOU 1536  N   PRO A 123     3347   2973   3453   -169   -366    239
ATOM   1537  CA  PRO A 123     -36.928  -5.337 -18.792  1.00 25.45           C  
ANISOU 1537  CA  PRO A 123     3305   2966   3395   -154   -334    249
ATOM   1538  C   PRO A 123     -35.633  -4.507 -18.714  1.00 26.73           C  
ANISOU 1538  C   PRO A 123     3440   3163   3553   -171   -321    263
ATOM   1539  O   PRO A 123     -35.700  -3.276 -18.680  1.00 26.28           O  
ANISOU 1539  O   PRO A 123     3382   3103   3500   -202   -340    263
ATOM   1540  CB  PRO A 123     -37.233  -5.762 -20.238  1.00 27.32           C  
ANISOU 1540  CB  PRO A 123     3593   3174   3611   -154   -330    251
ATOM   1541  CG  PRO A 123     -37.952  -4.561 -20.825  1.00 27.63           C  
ANISOU 1541  CG  PRO A 123     3654   3184   3659   -185   -366    249
ATOM   1542  CD  PRO A 123     -38.769  -4.033 -19.651  1.00 27.49           C  
ANISOU 1542  CD  PRO A 123     3605   3162   3676   -187   -389    241
ATOM   1543  HA  PRO A 123     -36.850  -6.206 -18.142  1.00 25.45           H  
ATOM   1544  HB3 PRO A 123     -37.905  -6.620 -20.232  1.00 27.32           H  
ATOM   1545  HB2 PRO A 123     -36.352  -6.041 -20.819  1.00 27.32           H  
ATOM   1546  HG3 PRO A 123     -38.549  -4.797 -21.704  1.00 27.63           H  
ATOM   1547  HG2 PRO A 123     -37.218  -3.814 -21.116  1.00 27.63           H  
ATOM   1548  HD2 PRO A 123     -38.788  -2.945 -19.632  1.00 27.49           H  
ATOM   1549  HD3 PRO A 123     -39.784  -4.405 -19.731  1.00 27.49           H  
ATOM   1550  N   PRO A 124     -34.472  -5.193 -18.799  1.00 27.71           N  
ANISOU 1550  N   PRO A 124     3537   3319   3671   -152   -287    280
ATOM   1551  CA  PRO A 124     -33.212  -4.552 -19.207  1.00 30.08           C  
ANISOU 1551  CA  PRO A 124     3809   3647   3971   -168   -267    303
ATOM   1552  C   PRO A 124     -33.285  -4.082 -20.674  1.00 31.75           C  
ANISOU 1552  C   PRO A 124     4066   3834   4162   -182   -249    303
ATOM   1553  O   PRO A 124     -33.072  -4.885 -21.581  1.00 36.24           O  
ANISOU 1553  O   PRO A 124     4671   4386   4712   -159   -212    307
ATOM   1554  CB  PRO A 124     -32.176  -5.660 -18.977  1.00 32.43           C  
ANISOU 1554  CB  PRO A 124     4069   3975   4277   -131   -228    324
ATOM   1555  CG  PRO A 124     -32.934  -6.962 -19.144  1.00 31.82           C  
ANISOU 1555  CG  PRO A 124     4032   3872   4186    -95   -215    309
ATOM   1556  CD  PRO A 124     -34.312  -6.637 -18.594  1.00 30.40           C  
ANISOU 1556  CD  PRO A 124     3877   3663   4007   -111   -261    282
ATOM   1557  HA  PRO A 124     -32.983  -3.698 -18.567  1.00 30.08           H  
ATOM   1558  HB3 PRO A 124     -31.804  -5.569 -17.961  1.00 32.43           H  
ATOM   1559  HB2 PRO A 124     -31.320  -5.611 -19.645  1.00 32.43           H  
ATOM   1560  HG3 PRO A 124     -32.457  -7.814 -18.661  1.00 31.82           H  
ATOM   1561  HG2 PRO A 124     -33.020  -7.186 -20.206  1.00 31.82           H  
ATOM   1562  HD2 PRO A 124     -35.066  -7.248 -19.090  1.00 30.40           H  
ATOM   1563  HD3 PRO A 124     -34.358  -6.839 -17.523  1.00 30.40           H  
ATOM   1564  N   TYR A 125     -33.659  -2.808 -20.865  1.00 32.61           N  
ANISOU 1564  N   TYR A 125     4188   3931   4270   -220   -275    299
ATOM   1565  CA  TYR A 125     -33.977  -2.230 -22.171  1.00 31.06           C  
ANISOU 1565  CA  TYR A 125     4051   3699   4050   -239   -275    295
ATOM   1566  C   TYR A 125     -32.837  -1.401 -22.789  1.00 34.01           C  
ANISOU 1566  C   TYR A 125     4414   4090   4418   -266   -249    314
ATOM   1567  O   TYR A 125     -33.030  -0.888 -23.889  1.00 33.27           O  
ANISOU 1567  O   TYR A 125     4371   3966   4301   -288   -249    312
ATOM   1568  CB  TYR A 125     -35.295  -1.421 -22.065  1.00 31.47           C  
ANISOU 1568  CB  TYR A 125     4132   3716   4109   -258   -328    278
ATOM   1569  CG  TYR A 125     -35.374  -0.278 -21.062  1.00 31.38           C  
ANISOU 1569  CG  TYR A 125     4089   3715   4116   -281   -356    274
ATOM   1570  CD1 TYR A 125     -34.488   0.815 -21.152  1.00 32.10           C  
ANISOU 1570  CD1 TYR A 125     4168   3825   4203   -313   -353    285
ATOM   1571  CE1 TYR A 125     -34.577   1.885 -20.254  1.00 32.69           C  
ANISOU 1571  CE1 TYR A 125     4232   3902   4287   -338   -380    281
ATOM   1572  CZ  TYR A 125     -35.570   1.888 -19.263  1.00 32.31           C  
ANISOU 1572  CZ  TYR A 125     4191   3831   4254   -327   -403    265
ATOM   1573  OH  TYR A 125     -35.635   2.931 -18.390  1.00 33.93           O  
ANISOU 1573  OH  TYR A 125     4400   4028   4461   -350   -421    261
ATOM   1574  CE2 TYR A 125     -36.477   0.814 -19.172  1.00 29.93           C  
ANISOU 1574  CE2 TYR A 125     3893   3512   3964   -292   -401    256
ATOM   1575  CD2 TYR A 125     -36.375  -0.272 -20.066  1.00 30.14           C  
ANISOU 1575  CD2 TYR A 125     3929   3540   3980   -272   -384    260
ATOM   1576  H   TYR A 125     -33.847  -2.219 -20.066  1.00 32.61           H  
ATOM   1577  HA  TYR A 125     -34.177  -3.036 -22.876  1.00 31.06           H  
ATOM   1578  HB3 TYR A 125     -36.112  -2.109 -21.861  1.00 31.47           H  
ATOM   1579  HB2 TYR A 125     -35.529  -0.995 -23.036  1.00 31.47           H  
ATOM   1580  HD1 TYR A 125     -33.733   0.862 -21.916  1.00 32.10           H  
ATOM   1581  HE1 TYR A 125     -33.882   2.704 -20.341  1.00 32.69           H  
ATOM   1582  HH  TYR A 125     -35.016   3.644 -18.593  1.00 33.93           H  
ATOM   1583  HE2 TYR A 125     -37.245   0.816 -18.412  1.00 29.93           H  
ATOM   1584  HD2 TYR A 125     -37.075  -1.091 -19.988  1.00 30.14           H  
ATOM   1585  N   VAL A 126     -31.712  -1.213 -22.078  1.00 32.25           N  
ANISOU 1585  N   VAL A 126     4125   3911   4215   -270   -234    334
ATOM   1586  CA  VAL A 126     -30.622  -0.335 -22.513  1.00 35.86           C  
ANISOU 1586  CA  VAL A 126     4557   4390   4677   -303   -214    357
ATOM   1587  C   VAL A 126     -29.781  -1.012 -23.610  1.00 37.33           C  
ANISOU 1587  C   VAL A 126     4758   4572   4852   -282   -143    376
ATOM   1588  O   VAL A 126     -29.473  -2.200 -23.497  1.00 38.41           O  
ANISOU 1588  O   VAL A 126     4883   4715   4994   -238   -105    384
ATOM   1589  CB  VAL A 126     -29.694   0.068 -21.329  1.00 37.66           C  
ANISOU 1589  CB  VAL A 126     4707   4664   4935   -321   -234    379
ATOM   1590  CG1 VAL A 126     -28.469   0.919 -21.726  1.00 38.84           C  
ANISOU 1590  CG1 VAL A 126     4822   4839   5097   -356   -211    411
ATOM   1591  CG2 VAL A 126     -30.492   0.799 -20.236  1.00 37.57           C  
ANISOU 1591  CG2 VAL A 126     4710   4642   4922   -345   -296    357
ATOM   1592  H   VAL A 126     -31.587  -1.679 -21.190  1.00 32.25           H  
ATOM   1593  HA  VAL A 126     -31.060   0.579 -22.922  1.00 35.86           H  
ATOM   1594  HB  VAL A 126     -29.288  -0.836 -20.880  1.00 37.66           H  
ATOM   1595 HG11 VAL A 126     -27.925   1.259 -20.844  1.00 38.84           H  
ATOM   1596 HG12 VAL A 126     -27.756   0.356 -22.328  1.00 38.84           H  
ATOM   1597 HG13 VAL A 126     -28.767   1.803 -22.291  1.00 38.84           H  
ATOM   1598 HG21 VAL A 126     -29.845   1.115 -19.417  1.00 37.57           H  
ATOM   1599 HG22 VAL A 126     -30.983   1.690 -20.629  1.00 37.57           H  
ATOM   1600 HG23 VAL A 126     -31.261   0.158 -19.805  1.00 37.57           H  
ATOM   1601  N   VAL A 127     -29.428  -0.232 -24.644  1.00 36.91           N  
ANISOU 1601  N   VAL A 127     4741   4501   4780   -310   -122    382
ATOM   1602  CA  VAL A 127     -28.595  -0.670 -25.762  1.00 39.45           C  
ANISOU 1602  CA  VAL A 127     5083   4815   5090   -293    -40    403
ATOM   1603  C   VAL A 127     -27.141  -0.875 -25.290  1.00 41.77           C  
ANISOU 1603  C   VAL A 127     5276   5161   5431   -281      3    444
ATOM   1604  O   VAL A 127     -26.529   0.068 -24.786  1.00 41.20           O  
ANISOU 1604  O   VAL A 127     5145   5122   5386   -319    -26    461
ATOM   1605  CB  VAL A 127     -28.581   0.369 -26.921  1.00 41.70           C  
ANISOU 1605  CB  VAL A 127     5432   5067   5344   -332    -27    402
ATOM   1606  CG1 VAL A 127     -27.807  -0.133 -28.158  1.00 44.24           C  
ANISOU 1606  CG1 VAL A 127     5788   5371   5648   -311     67    423
ATOM   1607  CG2 VAL A 127     -29.997   0.800 -27.342  1.00 41.66           C  
ANISOU 1607  CG2 VAL A 127     5516   5012   5302   -348    -87    368
ATOM   1608  H   VAL A 127     -29.716   0.736 -24.660  1.00 36.91           H  
ATOM   1609  HA  VAL A 127     -28.996  -1.612 -26.138  1.00 39.45           H  
ATOM   1610  HB  VAL A 127     -28.080   1.276 -26.577  1.00 41.70           H  
ATOM   1611 HG11 VAL A 127     -27.871   0.580 -28.980  1.00 44.24           H  
ATOM   1612 HG12 VAL A 127     -26.747  -0.280 -27.951  1.00 44.24           H  
ATOM   1613 HG13 VAL A 127     -28.212  -1.082 -28.511  1.00 44.24           H  
ATOM   1614 HG21 VAL A 127     -29.959   1.491 -28.185  1.00 41.66           H  
ATOM   1615 HG22 VAL A 127     -30.601  -0.052 -27.641  1.00 41.66           H  
ATOM   1616 HG23 VAL A 127     -30.522   1.312 -26.536  1.00 41.66           H  
ATOM   1617  N   THR A 128     -26.632  -2.104 -25.454  1.00 41.81           N  
ANISOU 1617  N   THR A 128     5267   5171   5448   -230     68    463
ATOM   1618  CA  THR A 128     -25.277  -2.503 -25.068  1.00 44.31           C  
ANISOU 1618  CA  THR A 128     5481   5534   5818   -207    117    511
ATOM   1619  C   THR A 128     -24.674  -3.426 -26.153  1.00 45.72           C  
ANISOU 1619  C   THR A 128     5692   5689   5991   -160    226    532
ATOM   1620  O   THR A 128     -25.414  -3.953 -26.984  1.00 42.95           O  
ANISOU 1620  O   THR A 128     5445   5285   5586   -141    254    505
ATOM   1621  CB  THR A 128     -25.272  -3.258 -23.699  1.00 46.79           C  
ANISOU 1621  CB  THR A 128     5726   5882   6166   -179     79    518
ATOM   1622  OG1 THR A 128     -25.893  -4.531 -23.749  1.00 42.12           O  
ANISOU 1622  OG1 THR A 128     5187   5264   5552   -124    109    500
ATOM   1623  CG2 THR A 128     -25.863  -2.453 -22.532  1.00 45.99           C  
ANISOU 1623  CG2 THR A 128     5615   5795   6064   -218    -20    494
ATOM   1624  H   THR A 128     -27.195  -2.827 -25.883  1.00 41.81           H  
ATOM   1625  HA  THR A 128     -24.653  -1.613 -24.987  1.00 44.31           H  
ATOM   1626  HB  THR A 128     -24.240  -3.463 -23.428  1.00 46.79           H  
ATOM   1627  HG1 THR A 128     -25.328  -5.126 -24.252  1.00 42.12           H  
ATOM   1628 HG21 THR A 128     -25.694  -2.965 -21.584  1.00 45.99           H  
ATOM   1629 HG22 THR A 128     -25.394  -1.472 -22.459  1.00 45.99           H  
ATOM   1630 HG23 THR A 128     -26.936  -2.303 -22.643  1.00 45.99           H  
ATOM   1631  N   PRO A 129     -23.347  -3.682 -26.091  1.00 51.26           N  
ANISOU 1631  N   PRO A 129     6303   6424   6747   -141    292    585
ATOM   1632  CA  PRO A 129     -22.734  -4.866 -26.725  1.00 54.27           C  
ANISOU 1632  CA  PRO A 129     6698   6786   7136    -77    404    610
ATOM   1633  C   PRO A 129     -23.395  -6.197 -26.268  1.00 56.75           C  
ANISOU 1633  C   PRO A 129     7044   7085   7431    -24    394    589
ATOM   1634  O   PRO A 129     -23.639  -6.335 -25.068  1.00 54.57           O  
ANISOU 1634  O   PRO A 129     6719   6840   7174    -27    315    579
ATOM   1635  CB  PRO A 129     -21.272  -4.774 -26.263  1.00 54.84           C  
ANISOU 1635  CB  PRO A 129     6629   6911   7294    -68    448    679
ATOM   1636  CG  PRO A 129     -21.020  -3.292 -26.059  1.00 54.87           C  
ANISOU 1636  CG  PRO A 129     6584   6947   7315   -145    377    685
ATOM   1637  CD  PRO A 129     -22.342  -2.809 -25.484  1.00 52.57           C  
ANISOU 1637  CD  PRO A 129     6355   6644   6973   -181    265    626
ATOM   1638  HA  PRO A 129     -22.771  -4.690 -27.798  1.00 54.27           H  
ATOM   1639  HB3 PRO A 129     -20.581  -5.211 -26.983  1.00 54.84           H  
ATOM   1640  HB2 PRO A 129     -21.135  -5.289 -25.312  1.00 54.84           H  
ATOM   1641  HG3 PRO A 129     -20.845  -2.817 -27.025  1.00 54.87           H  
ATOM   1642  HG2 PRO A 129     -20.165  -3.080 -25.416  1.00 54.87           H  
ATOM   1643  HD2 PRO A 129     -22.348  -2.930 -24.403  1.00 52.57           H  
ATOM   1644  HD3 PRO A 129     -22.500  -1.754 -25.711  1.00 52.57           H  
ATOM   1645  N   PRO A 130     -23.700  -7.129 -27.207  1.00 60.84           N  
ANISOU 1645  N   PRO A 130     7662   7548   7904     18    472    577
ATOM   1646  CA  PRO A 130     -24.389  -8.406 -26.905  1.00 61.22           C  
ANISOU 1646  CA  PRO A 130     7757   7574   7926     64    467    555
ATOM   1647  C   PRO A 130     -23.819  -9.293 -25.781  1.00 62.13           C  
ANISOU 1647  C   PRO A 130     7766   7737   8104    111    464    587
ATOM   1648  O   PRO A 130     -24.603  -9.963 -25.113  1.00 57.39           O  
ANISOU 1648  O   PRO A 130     7186   7133   7486    123    409    559
ATOM   1649  CB  PRO A 130     -24.375  -9.160 -28.243  1.00 62.28           C  
ANISOU 1649  CB  PRO A 130     8011   7642   8009    102    576    554
ATOM   1650  CG  PRO A 130     -24.378  -8.063 -29.287  1.00 63.55           C  
ANISOU 1650  CG  PRO A 130     8234   7774   8135     51    591    546
ATOM   1651  CD  PRO A 130     -23.516  -6.979 -28.655  1.00 63.65           C  
ANISOU 1651  CD  PRO A 130     8111   7853   8219     18    564    580
ATOM   1652  HA  PRO A 130     -25.422  -8.153 -26.655  1.00 61.22           H  
ATOM   1653  HB3 PRO A 130     -25.221  -9.839 -28.352  1.00 62.28           H  
ATOM   1654  HB2 PRO A 130     -23.462  -9.750 -28.345  1.00 62.28           H  
ATOM   1655  HG3 PRO A 130     -25.395  -7.688 -29.408  1.00 63.55           H  
ATOM   1656  HG2 PRO A 130     -24.022  -8.388 -30.265  1.00 63.55           H  
ATOM   1657  HD2 PRO A 130     -22.462  -7.128 -28.893  1.00 63.65           H  
ATOM   1658  HD3 PRO A 130     -23.832  -6.011 -29.042  1.00 63.65           H  
ATOM   1659  N   GLN A 131     -22.488  -9.288 -25.585  1.00 61.57           N  
ANISOU 1659  N   GLN A 131     7581   7706   8105    133    517    646
ATOM   1660  CA  GLN A 131     -21.801 -10.104 -24.577  1.00 61.93           C  
ANISOU 1660  CA  GLN A 131     7527   7790   8212    185    523    685
ATOM   1661  C   GLN A 131     -21.985  -9.612 -23.125  1.00 57.60           C  
ANISOU 1661  C   GLN A 131     6896   7294   7694    143    397    682
ATOM   1662  O   GLN A 131     -21.690 -10.379 -22.209  1.00 53.86           O  
ANISOU 1662  O   GLN A 131     6359   6847   7258    177    376    705
ATOM   1663  CB  GLN A 131     -20.312 -10.300 -24.961  1.00 67.67           C  
ANISOU 1663  CB  GLN A 131     8163   8535   9013    231    630    758
ATOM   1664  CG  GLN A 131     -19.327  -9.134 -24.701  1.00 71.42           C  
ANISOU 1664  CG  GLN A 131     8521   9060   9554    181    610    804
ATOM   1665  CD  GLN A 131     -19.466  -7.926 -25.631  1.00 75.77           C  
ANISOU 1665  CD  GLN A 131     9137   9583  10067    132    642    786
ATOM   1666  OE1 GLN A 131     -20.095  -7.991 -26.686  1.00 75.97           O  
ANISOU 1666  OE1 GLN A 131     9288   9549  10028    148    714    757
ATOM   1667  NE2 GLN A 131     -18.841  -6.812 -25.247  1.00 76.68           N  
ANISOU 1667  NE2 GLN A 131     9177   9740  10217     66    583    805
ATOM   1668  H   GLN A 131     -21.893  -8.716 -26.170  1.00 61.57           H  
ATOM   1669  HA  GLN A 131     -22.258 -11.095 -24.614  1.00 61.93           H  
ATOM   1670  HB3 GLN A 131     -20.241 -10.624 -26.000  1.00 67.67           H  
ATOM   1671  HB2 GLN A 131     -19.943 -11.150 -24.385  1.00 67.67           H  
ATOM   1672  HG3 GLN A 131     -18.311  -9.509 -24.828  1.00 71.42           H  
ATOM   1673  HG2 GLN A 131     -19.390  -8.801 -23.664  1.00 71.42           H  
ATOM   1674 HE22 GLN A 131     -18.885  -5.982 -25.821  1.00 76.68           H  
ATOM   1675 HE21 GLN A 131     -18.329  -6.783 -24.377  1.00 76.68           H  
ATOM   1676  N   GLU A 132     -22.485  -8.377 -22.930  1.00 53.99           N  
ANISOU 1676  N   GLU A 132     6454   6844   7213     72    316    651
ATOM   1677  CA  GLU A 132     -22.857  -7.835 -21.618  1.00 54.08           C  
ANISOU 1677  CA  GLU A 132     6418   6891   7237     29    200    639
ATOM   1678  C   GLU A 132     -24.196  -8.387 -21.091  1.00 49.17           C  
ANISOU 1678  C   GLU A 132     5877   6240   6562     37    147    583
ATOM   1679  O   GLU A 132     -24.461  -8.262 -19.895  1.00 49.02           O  
ANISOU 1679  O   GLU A 132     5826   6244   6553     17     66    575
ATOM   1680  CB  GLU A 132     -22.877  -6.294 -21.662  1.00 55.93           C  
ANISOU 1680  CB  GLU A 132     6642   7138   7468    -45    148    634
ATOM   1681  CG  GLU A 132     -21.516  -5.686 -22.072  1.00 61.82           C  
ANISOU 1681  CG  GLU A 132     7295   7917   8275    -58    194    696
ATOM   1682  CD  GLU A 132     -21.409  -4.155 -21.982  1.00 65.97           C  
ANISOU 1682  CD  GLU A 132     7818   8453   8795   -135    145    691
ATOM   1683  OE1 GLU A 132     -22.345  -3.502 -21.466  1.00 66.03           O  
ANISOU 1683  OE1 GLU A 132     7863   8456   8769   -177     57    652
ATOM   1684  OE2 GLU A 132     -20.363  -3.651 -22.446  1.00 75.53           O1-
ANISOU 1684  OE2 GLU A 132     8992   9670  10033   -151    203    728
ATOM   1685  H   GLU A 132     -22.704  -7.796 -23.728  1.00 53.99           H  
ATOM   1686  HA  GLU A 132     -22.092  -8.132 -20.898  1.00 54.08           H  
ATOM   1687  HB3 GLU A 132     -23.166  -5.920 -20.679  1.00 55.93           H  
ATOM   1688  HB2 GLU A 132     -23.650  -5.954 -22.353  1.00 55.93           H  
ATOM   1689  HG3 GLU A 132     -21.277  -5.984 -23.093  1.00 61.82           H  
ATOM   1690  HG2 GLU A 132     -20.732  -6.108 -21.441  1.00 61.82           H  
ATOM   1691  N   VAL A 133     -24.999  -9.003 -21.976  1.00 47.64           N  
ANISOU 1691  N   VAL A 133     5789   5996   6315     60    188    548
ATOM   1692  CA  VAL A 133     -26.215  -9.735 -21.636  1.00 48.90           C  
ANISOU 1692  CA  VAL A 133     6022   6126   6432     75    150    503
ATOM   1693  C   VAL A 133     -25.834 -11.143 -21.125  1.00 49.02           C  
ANISOU 1693  C   VAL A 133     6000   6154   6472    135    177    525
ATOM   1694  O   VAL A 133     -24.965 -11.781 -21.722  1.00 51.06           O  
ANISOU 1694  O   VAL A 133     6234   6410   6753    181    262    563
ATOM   1695  CB  VAL A 133     -27.132  -9.908 -22.881  1.00 47.97           C  
ANISOU 1695  CB  VAL A 133     6028   5946   6251     76    181    468
ATOM   1696  CG1 VAL A 133     -28.483 -10.567 -22.550  1.00 47.66           C  
ANISOU 1696  CG1 VAL A 133     6055   5876   6176     91    146    431
ATOM   1697  CG2 VAL A 133     -27.381  -8.576 -23.609  1.00 49.28           C  
ANISOU 1697  CG2 VAL A 133     6230   6097   6394     17    147    448
ATOM   1698  H   VAL A 133     -24.703  -9.077 -22.940  1.00 47.64           H  
ATOM   1699  HA  VAL A 133     -26.764  -9.190 -20.868  1.00 48.90           H  
ATOM   1700  HB  VAL A 133     -26.638 -10.563 -23.599  1.00 47.97           H  
ATOM   1701 HG11 VAL A 133     -29.141 -10.556 -23.417  1.00 47.66           H  
ATOM   1702 HG12 VAL A 133     -28.363 -11.608 -22.252  1.00 47.66           H  
ATOM   1703 HG13 VAL A 133     -28.991 -10.039 -21.743  1.00 47.66           H  
ATOM   1704 HG21 VAL A 133     -28.097  -8.700 -24.421  1.00 49.28           H  
ATOM   1705 HG22 VAL A 133     -27.774  -7.823 -22.932  1.00 49.28           H  
ATOM   1706 HG23 VAL A 133     -26.468  -8.176 -24.050  1.00 49.28           H  
ATOM   1707  N   GLY A 134     -26.504 -11.604 -20.056  1.00 51.23           N  
ANISOU 1707  N   GLY A 134     6276   6440   6748    137    115    505
ATOM   1708  CA  GLY A 134     -26.306 -12.940 -19.485  1.00 49.87           C  
ANISOU 1708  CA  GLY A 134     6089   6270   6588    195    136    520
ATOM   1709  C   GLY A 134     -25.801 -12.898 -18.033  1.00 50.85           C  
ANISOU 1709  C   GLY A 134     6122   6440   6756    190     75    546
ATOM   1710  O   GLY A 134     -25.594 -13.965 -17.455  1.00 51.44           O  
ANISOU 1710  O   GLY A 134     6182   6517   6842    236     85    560
ATOM   1711  H   GLY A 134     -27.198 -11.017 -19.615  1.00 51.23           H  
ATOM   1712  HA3 GLY A 134     -25.611 -13.542 -20.072  1.00 49.87           H  
ATOM   1713  HA2 GLY A 134     -27.259 -13.467 -19.509  1.00 49.87           H  
ATOM   1714  N   SER A 135     -25.620 -11.708 -17.429  1.00 50.81           N  
ANISOU 1714  N   SER A 135     6064   6467   6772    134     12    554
ATOM   1715  CA  SER A 135     -25.239 -11.549 -16.022  1.00 49.98           C  
ANISOU 1715  CA  SER A 135     5891   6399   6700    116    -59    577
ATOM   1716  C   SER A 135     -26.393 -11.926 -15.071  1.00 49.74           C  
ANISOU 1716  C   SER A 135     5921   6347   6631    117   -108    532
ATOM   1717  O   SER A 135     -27.563 -11.791 -15.430  1.00 46.24           O  
ANISOU 1717  O   SER A 135     5557   5867   6144    105   -107    483
ATOM   1718  CB  SER A 135     -24.758 -10.102 -15.776  1.00 50.74           C  
ANISOU 1718  CB  SER A 135     5943   6521   6813     48   -116    589
ATOM   1719  OG  SER A 135     -24.235  -9.950 -14.468  1.00 49.52           O  
ANISOU 1719  OG  SER A 135     5745   6392   6676     22   -194    608
ATOM   1720  H   SER A 135     -25.824 -10.853 -17.931  1.00 50.81           H  
ATOM   1721  HA  SER A 135     -24.400 -12.220 -15.829  1.00 49.98           H  
ATOM   1722  HB3 SER A 135     -25.577  -9.394 -15.898  1.00 50.74           H  
ATOM   1723  HB2 SER A 135     -23.983  -9.826 -16.492  1.00 50.74           H  
ATOM   1724  HG  SER A 135     -23.919  -9.047 -14.350  1.00 49.52           H  
ATOM   1725  N   HIS A 136     -26.017 -12.376 -13.866  1.00 46.54           N  
ANISOU 1725  N   HIS A 136     5479   5960   6244    128   -149    552
ATOM   1726  CA  HIS A 136     -26.912 -12.651 -12.741  1.00 46.64           C  
ANISOU 1726  CA  HIS A 136     5540   5955   6225    119   -202    517
ATOM   1727  C   HIS A 136     -26.764 -11.582 -11.634  1.00 45.27           C  
ANISOU 1727  C   HIS A 136     5347   5799   6054     56   -283    520
ATOM   1728  O   HIS A 136     -27.462 -11.677 -10.627  1.00 45.53           O  
ANISOU 1728  O   HIS A 136     5418   5817   6063     46   -326    498
ATOM   1729  CB  HIS A 136     -26.614 -14.067 -12.194  1.00 46.36           C  
ANISOU 1729  CB  HIS A 136     5497   5918   6197    175   -187    534
ATOM   1730  CG  HIS A 136     -26.978 -15.237 -13.086  1.00 49.76           C  
ANISOU 1730  CG  HIS A 136     5970   6321   6612    233   -107    525
ATOM   1731  ND1 HIS A 136     -26.967 -15.201 -14.472  1.00 49.24           N  
ANISOU 1731  ND1 HIS A 136     5934   6239   6536    284    -85    523
ATOM   1732  CE1 HIS A 136     -27.356 -16.401 -14.908  1.00 49.89           C  
ANISOU 1732  CE1 HIS A 136     6064   6291   6599    324    -11    515
ATOM   1733  NE2 HIS A 136     -27.631 -17.250 -13.926  1.00 50.02           N  
ANISOU 1733  NE2 HIS A 136     6085   6304   6613    301     15    511
ATOM   1734  CD2 HIS A 136     -27.391 -16.511 -12.765  1.00 51.29           C  
ANISOU 1734  CD2 HIS A 136     6195   6497   6795    245    -43    517
ATOM   1735  H   HIS A 136     -25.029 -12.471 -13.665  1.00 46.54           H  
ATOM   1736  HA  HIS A 136     -27.956 -12.623 -13.060  1.00 46.64           H  
ATOM   1737  HB3 HIS A 136     -27.153 -14.217 -11.257  1.00 46.36           H  
ATOM   1738  HB2 HIS A 136     -25.555 -14.152 -11.945  1.00 46.36           H  
ATOM   1739  HD1 HIS A 136     -26.715 -14.411 -15.049  1.00 49.24           H  
ATOM   1740  HE1 HIS A 136     -27.441 -16.653 -15.955  1.00 49.89           H  
ATOM   1741  HD2 HIS A 136     -27.531 -16.948 -11.787  1.00 51.29           H  
ATOM   1742  N   GLY A 137     -25.875 -10.590 -11.827  1.00 43.81           N  
ANISOU 1742  N   GLY A 137     5111   5640   5894     14   -303    549
ATOM   1743  CA  GLY A 137     -25.617  -9.493 -10.892  1.00 43.65           C  
ANISOU 1743  CA  GLY A 137     5083   5631   5871    -52   -383    556
ATOM   1744  C   GLY A 137     -26.480  -8.273 -11.244  1.00 42.71           C  
ANISOU 1744  C   GLY A 137     5010   5492   5724   -102   -392    519
ATOM   1745  O   GLY A 137     -27.527  -8.396 -11.878  1.00 40.81           O  
ANISOU 1745  O   GLY A 137     4825   5222   5457    -85   -353    476
ATOM   1746  H   GLY A 137     -25.350 -10.572 -12.691  1.00 43.81           H  
ATOM   1747  HA3 GLY A 137     -24.561  -9.227 -10.959  1.00 43.65           H  
ATOM   1748  HA2 GLY A 137     -25.809  -9.793  -9.861  1.00 43.65           H  
ATOM   1749  N   ILE A 138     -26.032  -7.083 -10.809  1.00 42.50           N  
ANISOU 1749  N   ILE A 138     4963   5481   5704   -164   -444    538
ATOM   1750  CA  ILE A 138     -26.686  -5.789 -11.052  1.00 41.41           C  
ANISOU 1750  CA  ILE A 138     4878   5320   5536   -216   -460    505
ATOM   1751  C   ILE A 138     -26.678  -5.341 -12.534  1.00 41.61           C  
ANISOU 1751  C   ILE A 138     4898   5342   5567   -204   -400    498
ATOM   1752  O   ILE A 138     -27.565  -4.588 -12.931  1.00 39.11           O  
ANISOU 1752  O   ILE A 138     4643   4995   5222   -219   -393    456
ATOM   1753  CB  ILE A 138     -26.057  -4.675 -10.161  1.00 43.34           C  
ANISOU 1753  CB  ILE A 138     5109   5577   5779   -288   -533    531
ATOM   1754  CG1 ILE A 138     -26.813  -3.322 -10.159  1.00 44.05           C  
ANISOU 1754  CG1 ILE A 138     5271   5634   5832   -337   -547    492
ATOM   1755  CG2 ILE A 138     -24.563  -4.426 -10.462  1.00 43.35           C  
ANISOU 1755  CG2 ILE A 138     5014   5624   5832   -306   -537    595
ATOM   1756  CD1 ILE A 138     -28.327  -3.393  -9.898  1.00 42.14           C  
ANISOU 1756  CD1 ILE A 138     5115   5344   5550   -319   -536    435
ATOM   1757  H   ILE A 138     -25.168  -7.043 -10.287  1.00 42.50           H  
ATOM   1758  HA  ILE A 138     -27.729  -5.911 -10.760  1.00 41.41           H  
ATOM   1759  HB  ILE A 138     -26.107  -5.046  -9.139  1.00 43.34           H  
ATOM   1760 HG13 ILE A 138     -26.649  -2.816 -11.106  1.00 44.05           H  
ATOM   1761 HG12 ILE A 138     -26.367  -2.671  -9.406  1.00 44.05           H  
ATOM   1762 HG21 ILE A 138     -24.132  -3.736  -9.738  1.00 43.35           H  
ATOM   1763 HG22 ILE A 138     -23.981  -5.346 -10.412  1.00 43.35           H  
ATOM   1764 HG23 ILE A 138     -24.411  -3.994 -11.452  1.00 43.35           H  
ATOM   1765 HD11 ILE A 138     -28.661  -2.530  -9.321  1.00 42.14           H  
ATOM   1766 HD12 ILE A 138     -28.889  -3.397 -10.832  1.00 42.14           H  
ATOM   1767 HD13 ILE A 138     -28.611  -4.283  -9.341  1.00 42.14           H  
ATOM   1768  N   GLU A 139     -25.729  -5.853 -13.339  1.00 40.71           N  
ANISOU 1768  N   GLU A 139     4721   5255   5490   -174   -353    537
ATOM   1769  CA  GLU A 139     -25.642  -5.645 -14.790  1.00 42.63           C  
ANISOU 1769  CA  GLU A 139     4968   5491   5735   -166   -291    535
ATOM   1770  C   GLU A 139     -26.816  -6.269 -15.564  1.00 39.00           C  
ANISOU 1770  C   GLU A 139     4588   4991   5239   -129   -250    485
ATOM   1771  O   GLU A 139     -27.123  -5.803 -16.663  1.00 39.55           O  
ANISOU 1771  O   GLU A 139     4697   5039   5290   -140   -222    467
ATOM   1772  CB  GLU A 139     -24.300  -6.173 -15.348  1.00 47.52           C  
ANISOU 1772  CB  GLU A 139     5510   6141   6403   -131   -233    589
ATOM   1773  CG  GLU A 139     -23.026  -5.667 -14.627  1.00 52.57           C  
ANISOU 1773  CG  GLU A 139     6054   6824   7094   -168   -275    650
ATOM   1774  CD  GLU A 139     -22.570  -6.440 -13.373  1.00 58.27           C  
ANISOU 1774  CD  GLU A 139     6728   7570   7843   -157   -327    684
ATOM   1775  OE1 GLU A 139     -23.187  -7.475 -13.030  1.00 56.22           O  
ANISOU 1775  OE1 GLU A 139     6515   7290   7555   -123   -336    653
ATOM   1776  OE2 GLU A 139     -21.589  -5.967 -12.761  1.00 63.43           O1-
ANISOU 1776  OE2 GLU A 139     7295   8259   8546   -186   -364    744
ATOM   1777  H   GLU A 139     -25.024  -6.465 -12.946  1.00 40.71           H  
ATOM   1778  HA  GLU A 139     -25.684  -4.571 -14.960  1.00 42.63           H  
ATOM   1779  HB3 GLU A 139     -24.228  -5.855 -16.389  1.00 47.52           H  
ATOM   1780  HB2 GLU A 139     -24.310  -7.261 -15.398  1.00 47.52           H  
ATOM   1781  HG3 GLU A 139     -23.148  -4.615 -14.366  1.00 52.57           H  
ATOM   1782  HG2 GLU A 139     -22.198  -5.703 -15.336  1.00 52.57           H  
ATOM   1783  N   ALA A 140     -27.478  -7.269 -14.951  1.00 36.71           N  
ANISOU 1783  N   ALA A 140     4324   4687   4936    -91   -252    466
ATOM   1784  CA  ALA A 140     -28.730  -7.861 -15.414  1.00 35.22           C  
ANISOU 1784  CA  ALA A 140     4210   4457   4714    -63   -226    423
ATOM   1785  C   ALA A 140     -29.888  -6.853 -15.498  1.00 32.13           C  
ANISOU 1785  C   ALA A 140     3871   4037   4298   -104   -265    384
ATOM   1786  O   ALA A 140     -30.790  -7.070 -16.301  1.00 34.72           O  
ANISOU 1786  O   ALA A 140     4254   4331   4606    -95   -249    356
ATOM   1787  CB  ALA A 140     -29.116  -9.024 -14.493  1.00 37.20           C  
ANISOU 1787  CB  ALA A 140     4470   4701   4960    -21   -225    416
ATOM   1788  H   ALA A 140     -27.155  -7.585 -14.047  1.00 36.71           H  
ATOM   1789  HA  ALA A 140     -28.544  -8.267 -16.405  1.00 35.22           H  
ATOM   1790  HB1 ALA A 140     -29.883  -9.651 -14.949  1.00 37.20           H  
ATOM   1791  HB2 ALA A 140     -28.258  -9.655 -14.269  1.00 37.20           H  
ATOM   1792  HB3 ALA A 140     -29.506  -8.669 -13.541  1.00 37.20           H  
ATOM   1793  N   ALA A 141     -29.840  -5.776 -14.693  1.00 34.10           N  
ANISOU 1793  N   ALA A 141     4110   4296   4550   -150   -314    386
ATOM   1794  CA  ALA A 141     -30.865  -4.739 -14.619  1.00 31.75           C  
ANISOU 1794  CA  ALA A 141     3864   3965   4233   -183   -342    352
ATOM   1795  C   ALA A 141     -30.924  -3.777 -15.818  1.00 34.33           C  
ANISOU 1795  C   ALA A 141     4207   4281   4554   -204   -325    349
ATOM   1796  O   ALA A 141     -31.932  -3.084 -15.918  1.00 33.04           O  
ANISOU 1796  O   ALA A 141     4092   4082   4377   -215   -336    321
ATOM   1797  CB  ALA A 141     -30.696  -3.950 -13.310  1.00 33.17           C  
ANISOU 1797  CB  ALA A 141     4043   4150   4409   -226   -393    356
ATOM   1798  H   ALA A 141     -29.048  -5.655 -14.075  1.00 34.10           H  
ATOM   1799  HA  ALA A 141     -31.832  -5.241 -14.577  1.00 31.75           H  
ATOM   1800  HB1 ALA A 141     -31.534  -3.272 -13.149  1.00 33.17           H  
ATOM   1801  HB2 ALA A 141     -30.648  -4.616 -12.448  1.00 33.17           H  
ATOM   1802  HB3 ALA A 141     -29.791  -3.343 -13.320  1.00 33.17           H  
ATOM   1803  N   TRP A 142     -29.900  -3.734 -16.694  1.00 35.60           N  
ANISOU 1803  N   TRP A 142     4330   4467   4728   -209   -298    380
ATOM   1804  CA  TRP A 142     -29.874  -2.808 -17.836  1.00 38.21           C  
ANISOU 1804  CA  TRP A 142     4687   4782   5047   -236   -284    376
ATOM   1805  C   TRP A 142     -29.569  -3.466 -19.186  1.00 36.10           C  
ANISOU 1805  C   TRP A 142     4431   4509   4776   -205   -223    386
ATOM   1806  O   TRP A 142     -30.171  -3.043 -20.171  1.00 36.46           O  
ANISOU 1806  O   TRP A 142     4530   4523   4799   -216   -213    369
ATOM   1807  CB  TRP A 142     -28.922  -1.624 -17.568  1.00 41.70           C  
ANISOU 1807  CB  TRP A 142     5096   5248   5500   -289   -309    399
ATOM   1808  CG  TRP A 142     -27.464  -1.893 -17.336  1.00 45.32           C  
ANISOU 1808  CG  TRP A 142     5476   5752   5992   -289   -294    447
ATOM   1809  CD1 TRP A 142     -26.550  -2.198 -18.286  1.00 48.68           C  
ANISOU 1809  CD1 TRP A 142     5864   6193   6437   -273   -237    478
ATOM   1810  NE1 TRP A 142     -25.311  -2.362 -17.703  1.00 49.75           N  
ANISOU 1810  NE1 TRP A 142     5914   6372   6615   -277   -241    527
ATOM   1811  CE2 TRP A 142     -25.358  -2.147 -16.342  1.00 50.85           C  
ANISOU 1811  CE2 TRP A 142     6042   6523   6755   -304   -312    528
ATOM   1812  CD2 TRP A 142     -26.732  -1.860 -16.075  1.00 48.05           C  
ANISOU 1812  CD2 TRP A 142     5768   6129   6359   -310   -340    475
ATOM   1813  CE3 TRP A 142     -27.084  -1.592 -14.731  1.00 48.75           C  
ANISOU 1813  CE3 TRP A 142     5875   6212   6435   -334   -400    463
ATOM   1814  CZ3 TRP A 142     -26.113  -1.592 -13.711  1.00 50.72           C  
ANISOU 1814  CZ3 TRP A 142     6070   6493   6706   -358   -443    503
ATOM   1815  CH2 TRP A 142     -24.766  -1.884 -14.004  1.00 51.61           C  
ANISOU 1815  CH2 TRP A 142     6094   6648   6866   -353   -425    558
ATOM   1816  CZ2 TRP A 142     -24.383  -2.162 -15.328  1.00 52.54           C  
ANISOU 1816  CZ2 TRP A 142     6184   6773   7003   -323   -354    572
ATOM   1817  H   TRP A 142     -29.092  -4.326 -16.561  1.00 35.60           H  
ATOM   1818  HA  TRP A 142     -30.864  -2.368 -17.969  1.00 38.21           H  
ATOM   1819  HB3 TRP A 142     -29.278  -1.090 -16.692  1.00 41.70           H  
ATOM   1820  HB2 TRP A 142     -28.990  -0.910 -18.389  1.00 41.70           H  
ATOM   1821  HD1 TRP A 142     -26.768  -2.289 -19.340  1.00 48.68           H  
ATOM   1822  HE1 TRP A 142     -24.484  -2.593 -18.236  1.00 49.75           H  
ATOM   1823  HE3 TRP A 142     -28.111  -1.367 -14.485  1.00 48.75           H  
ATOM   1824  HZ3 TRP A 142     -26.404  -1.357 -12.700  1.00 50.72           H  
ATOM   1825  HH2 TRP A 142     -24.029  -1.889 -13.215  1.00 51.61           H  
ATOM   1826  HZ2 TRP A 142     -23.353  -2.385 -15.565  1.00 52.54           H  
ATOM   1827  N   ALA A 143     -28.643  -4.441 -19.234  1.00 34.51           N  
ANISOU 1827  N   ALA A 143     4187   4330   4592   -168   -181    413
ATOM   1828  CA  ALA A 143     -28.055  -4.952 -20.477  1.00 37.01           C  
ANISOU 1828  CA  ALA A 143     4512   4640   4907   -143   -108    432
ATOM   1829  C   ALA A 143     -29.057  -5.688 -21.382  1.00 38.68           C  
ANISOU 1829  C   ALA A 143     4814   4803   5079   -119    -84    401
ATOM   1830  O   ALA A 143     -29.350  -6.859 -21.151  1.00 37.53           O  
ANISOU 1830  O   ALA A 143     4686   4646   4926    -78    -73    392
ATOM   1831  CB  ALA A 143     -26.838  -5.825 -20.140  1.00 40.21           C  
ANISOU 1831  CB  ALA A 143     4847   5080   5350   -104    -64    475
ATOM   1832  H   ALA A 143     -28.197  -4.750 -18.380  1.00 34.51           H  
ATOM   1833  HA  ALA A 143     -27.685  -4.090 -21.034  1.00 37.01           H  
ATOM   1834  HB1 ALA A 143     -26.376  -6.221 -21.046  1.00 40.21           H  
ATOM   1835  HB2 ALA A 143     -26.076  -5.250 -19.612  1.00 40.21           H  
ATOM   1836  HB3 ALA A 143     -27.113  -6.668 -19.509  1.00 40.21           H  
ATOM   1837  N   GLY A 144     -29.570  -4.972 -22.392  1.00 36.93           N  
ANISOU 1837  N   GLY A 144     4651   4549   4828   -145    -77    388
ATOM   1838  CA  GLY A 144     -30.549  -5.487 -23.342  1.00 36.97           C  
ANISOU 1838  CA  GLY A 144     4753   4502   4792   -134    -67    364
ATOM   1839  C   GLY A 144     -29.892  -5.951 -24.648  1.00 39.28           C  
ANISOU 1839  C   GLY A 144     5093   4772   5060   -117     11    380
ATOM   1840  O   GLY A 144     -30.592  -6.515 -25.483  1.00 36.50           O  
ANISOU 1840  O   GLY A 144     4835   4369   4664   -116     18    362
ATOM   1841  H   GLY A 144     -29.301  -4.003 -22.504  1.00 36.93           H  
ATOM   1842  HA3 GLY A 144     -31.254  -4.688 -23.564  1.00 36.97           H  
ATOM   1843  HA2 GLY A 144     -31.132  -6.307 -22.919  1.00 36.97           H  
ATOM   1844  N   GLY A 145     -28.582  -5.720 -24.847  1.00 41.03           N  
ANISOU 1844  N   GLY A 145     5257   5024   5309   -109     69    415
ATOM   1845  CA  GLY A 145     -27.856  -6.127 -26.049  1.00 41.60           C  
ANISOU 1845  CA  GLY A 145     5375   5070   5361    -88    162    434
ATOM   1846  C   GLY A 145     -28.221  -5.229 -27.237  1.00 42.74           C  
ANISOU 1846  C   GLY A 145     5611   5169   5459   -128    161    418
ATOM   1847  O   GLY A 145     -28.462  -4.033 -27.065  1.00 40.01           O  
ANISOU 1847  O   GLY A 145     5252   4832   5118   -176    100    408
ATOM   1848  H   GLY A 145     -28.048  -5.241 -24.134  1.00 41.03           H  
ATOM   1849  HA3 GLY A 145     -28.068  -7.170 -26.275  1.00 41.60           H  
ATOM   1850  HA2 GLY A 145     -26.784  -6.059 -25.864  1.00 41.60           H  
ATOM   1851  N   ARG A 146     -28.208  -5.812 -28.447  1.00 47.87           N  
ANISOU 1851  N   ARG A 146     6362   5765   6060   -111    224    416
ATOM   1852  CA  ARG A 146     -28.496  -5.154 -29.723  1.00 48.90           C  
ANISOU 1852  CA  ARG A 146     6596   5844   6138   -149    233    405
ATOM   1853  C   ARG A 146     -29.920  -4.568 -29.763  1.00 45.66           C  
ANISOU 1853  C   ARG A 146     6230   5411   5705   -193    124    372
ATOM   1854  O   ARG A 146     -30.885  -5.305 -29.555  1.00 43.74           O  
ANISOU 1854  O   ARG A 146     6020   5148   5448   -181     79    353
ATOM   1855  CB  ARG A 146     -28.242  -6.166 -30.858  1.00 57.85           C  
ANISOU 1855  CB  ARG A 146     7844   6917   7217   -119    318    408
ATOM   1856  CG  ARG A 146     -28.360  -5.585 -32.275  1.00 65.08           C  
ANISOU 1856  CG  ARG A 146     8879   7774   8073   -155    346    403
ATOM   1857  CD  ARG A 146     -28.041  -6.635 -33.351  1.00 72.10           C  
ANISOU 1857  CD  ARG A 146     9881   8603   8910   -119    452    412
ATOM   1858  NE  ARG A 146     -27.989  -6.047 -34.702  1.00 81.95           N  
ANISOU 1858  NE  ARG A 146    11237   9796  10103   -150    504    415
ATOM   1859  CZ  ARG A 146     -29.019  -5.753 -35.519  1.00 84.39           C  
ANISOU 1859  CZ  ARG A 146    11693  10034  10335   -192    460    393
ATOM   1860  NH1 ARG A 146     -28.755  -5.213 -36.715  1.00 87.57           N  
ANISOU 1860  NH1 ARG A 146    12193  10388  10689   -218    515    399
ATOM   1861  NH2 ARG A 146     -30.300  -5.977 -35.180  1.00 84.46           N1+
ANISOU 1861  NH2 ARG A 146    11754  10019  10317   -209    359    368
ATOM   1862  H   ARG A 146     -27.999  -6.801 -28.511  1.00 47.87           H  
ATOM   1863  HA  ARG A 146     -27.776  -4.341 -29.828  1.00 48.90           H  
ATOM   1864  HB3 ARG A 146     -28.931  -7.007 -30.761  1.00 57.85           H  
ATOM   1865  HB2 ARG A 146     -27.241  -6.582 -30.737  1.00 57.85           H  
ATOM   1866  HG3 ARG A 146     -27.742  -4.694 -32.395  1.00 65.08           H  
ATOM   1867  HG2 ARG A 146     -29.391  -5.261 -32.414  1.00 65.08           H  
ATOM   1868  HD3 ARG A 146     -28.827  -7.391 -33.356  1.00 72.10           H  
ATOM   1869  HD2 ARG A 146     -27.119  -7.172 -33.123  1.00 72.10           H  
ATOM   1870  HE  ARG A 146     -27.060  -5.812 -35.020  1.00 81.95           H  
ATOM   1871 HH12 ARG A 146     -29.507  -4.980 -37.347  1.00 87.57           H  
ATOM   1872 HH11 ARG A 146     -27.802  -5.036 -36.998  1.00 87.57           H  
ATOM   1873 HH22 ARG A 146     -31.053  -5.733 -35.806  1.00 84.46           H  
ATOM   1874 HH21 ARG A 146     -30.521  -6.357 -34.270  1.00 84.46           H  
ATOM   1875  N   ASN A 147     -29.999  -3.241 -29.978  1.00 42.38           N  
ANISOU 1875  N   ASN A 147     5812   4997   5291   -240     87    370
ATOM   1876  CA  ASN A 147     -31.200  -2.388 -29.898  1.00 43.12           C  
ANISOU 1876  CA  ASN A 147     5937   5070   5375   -280    -12    346
ATOM   1877  C   ASN A 147     -31.858  -2.359 -28.501  1.00 40.19           C  
ANISOU 1877  C   ASN A 147     5489   4734   5048   -271    -80    334
ATOM   1878  O   ASN A 147     -32.947  -1.805 -28.363  1.00 38.31           O  
ANISOU 1878  O   ASN A 147     5276   4471   4807   -292   -155    317
ATOM   1879  CB  ASN A 147     -32.238  -2.745 -30.998  1.00 45.53           C  
ANISOU 1879  CB  ASN A 147     6371   5304   5621   -293    -38    331
ATOM   1880  CG  ASN A 147     -31.689  -2.608 -32.421  1.00 48.46           C  
ANISOU 1880  CG  ASN A 147     6840   5630   5940   -310     23    341
ATOM   1881  OD1 ASN A 147     -31.448  -3.605 -33.096  1.00 48.39           O  
ANISOU 1881  OD1 ASN A 147     6808   5637   5939   -333     49    352
ATOM   1882  ND2 ASN A 147     -31.498  -1.371 -32.883  1.00 50.70           N  
ANISOU 1882  ND2 ASN A 147     7239   5857   6167   -302     51    337
ATOM   1883  H   ASN A 147     -29.141  -2.741 -30.172  1.00 42.38           H  
ATOM   1884  HA  ASN A 147     -30.846  -1.372 -30.079  1.00 43.12           H  
ATOM   1885  HB3 ASN A 147     -33.110  -2.092 -30.926  1.00 45.53           H  
ATOM   1886  HB2 ASN A 147     -32.617  -3.758 -30.859  1.00 45.53           H  
ATOM   1887 HD22 ASN A 147     -31.145  -1.230 -33.818  1.00 50.70           H  
ATOM   1888 HD21 ASN A 147     -31.718  -0.569 -32.310  1.00 50.70           H  
ATOM   1889  N   GLY A 148     -31.199  -2.940 -27.483  1.00 37.26           N  
ANISOU 1889  N   GLY A 148     5026   4412   4715   -241    -54    346
ATOM   1890  CA  GLY A 148     -31.733  -3.112 -26.138  1.00 37.54           C  
ANISOU 1890  CA  GLY A 148     5000   4476   4786   -228   -107    335
ATOM   1891  C   GLY A 148     -32.866  -4.155 -26.085  1.00 36.06           C  
ANISOU 1891  C   GLY A 148     4864   4256   4582   -207   -132    317
ATOM   1892  O   GLY A 148     -33.640  -4.136 -25.133  1.00 35.22           O  
ANISOU 1892  O   GLY A 148     4721   4160   4500   -204   -183    304
ATOM   1893  H   GLY A 148     -30.289  -3.347 -27.657  1.00 37.26           H  
ATOM   1894  HA3 GLY A 148     -32.093  -2.151 -25.782  1.00 37.54           H  
ATOM   1895  HA2 GLY A 148     -30.922  -3.411 -25.479  1.00 37.54           H  
ATOM   1896  N   ARG A 149     -32.990  -5.020 -27.107  1.00 35.92           N  
ANISOU 1896  N   ARG A 149     4932   4195   4521   -195    -98    316
ATOM   1897  CA  ARG A 149     -34.164  -5.851 -27.375  1.00 35.24           C  
ANISOU 1897  CA  ARG A 149     4916   4063   4407   -190   -133    301
ATOM   1898  C   ARG A 149     -33.985  -7.345 -27.048  1.00 33.71           C  
ANISOU 1898  C   ARG A 149     4722   3875   4209   -144    -88    303
ATOM   1899  O   ARG A 149     -35.008  -8.020 -26.957  1.00 35.44           O  
ANISOU 1899  O   ARG A 149     4988   4062   4412   -141   -121    292
ATOM   1900  CB  ARG A 149     -34.507  -5.697 -28.873  1.00 36.55           C  
ANISOU 1900  CB  ARG A 149     5202   4167   4518   -219   -139    299
ATOM   1901  CG  ARG A 149     -35.381  -4.468 -29.191  1.00 35.75           C  
ANISOU 1901  CG  ARG A 149     5114   4046   4421   -265   -211    294
ATOM   1902  CD  ARG A 149     -36.897  -4.727 -29.029  1.00 37.37           C  
ANISOU 1902  CD  ARG A 149     5330   4225   4641   -278   -297    286
ATOM   1903  NE  ARG A 149     -37.420  -5.670 -30.032  1.00 38.02           N  
ANISOU 1903  NE  ARG A 149     5515   4253   4675   -282   -303    286
ATOM   1904  CZ  ARG A 149     -37.753  -5.454 -31.316  1.00 39.61           C  
ANISOU 1904  CZ  ARG A 149     5825   4396   4827   -318   -331    291
ATOM   1905  NH1 ARG A 149     -37.769  -4.234 -31.867  1.00 39.17           N  
ANISOU 1905  NH1 ARG A 149     5786   4327   4768   -351   -358    296
ATOM   1906  NH2 ARG A 149     -38.065  -6.509 -32.074  1.00 41.97           N1+
ANISOU 1906  NH2 ARG A 149     6225   4644   5077   -324   -335    292
ATOM   1907  H   ARG A 149     -32.293  -5.004 -27.840  1.00 35.92           H  
ATOM   1908  HA  ARG A 149     -35.016  -5.509 -26.785  1.00 35.24           H  
ATOM   1909  HB3 ARG A 149     -35.021  -6.583 -29.239  1.00 36.55           H  
ATOM   1910  HB2 ARG A 149     -33.589  -5.661 -29.460  1.00 36.55           H  
ATOM   1911  HG3 ARG A 149     -35.194  -4.242 -30.242  1.00 35.75           H  
ATOM   1912  HG2 ARG A 149     -35.070  -3.576 -28.649  1.00 35.75           H  
ATOM   1913  HD3 ARG A 149     -37.487  -3.820 -28.940  1.00 37.37           H  
ATOM   1914  HD2 ARG A 149     -37.045  -5.259 -28.090  1.00 37.37           H  
ATOM   1915  HE  ARG A 149     -37.412  -6.641 -29.732  1.00 38.02           H  
ATOM   1916 HH12 ARG A 149     -37.964  -4.108 -32.853  1.00 39.17           H  
ATOM   1917 HH11 ARG A 149     -37.560  -3.420 -31.300  1.00 39.17           H  
ATOM   1918 HH22 ARG A 149     -38.296  -6.393 -33.051  1.00 41.97           H  
ATOM   1919 HH21 ARG A 149     -38.026  -7.439 -31.676  1.00 41.97           H  
ATOM   1920  N   GLU A 150     -32.749  -7.856 -26.907  1.00 35.74           N  
ANISOU 1920  N   GLU A 150     4927   4168   4484   -109    -18    321
ATOM   1921  CA  GLU A 150     -32.453  -9.297 -26.841  1.00 37.20           C  
ANISOU 1921  CA  GLU A 150     5137   4343   4654    -60     39    327
ATOM   1922  C   GLU A 150     -33.179 -10.090 -25.737  1.00 35.25           C  
ANISOU 1922  C   GLU A 150     4856   4109   4427    -43     -6    314
ATOM   1923  O   GLU A 150     -33.610 -11.211 -26.009  1.00 34.51           O  
ANISOU 1923  O   GLU A 150     4829   3980   4302    -24      3    307
ATOM   1924  CB  GLU A 150     -30.934  -9.554 -26.745  1.00 40.62           C  
ANISOU 1924  CB  GLU A 150     5509   4810   5112    -21    127    358
ATOM   1925  CG  GLU A 150     -30.116  -8.996 -27.932  1.00 45.41           C  
ANISOU 1925  CG  GLU A 150     6175   5388   5689    -28    200    373
ATOM   1926  CD  GLU A 150     -28.619  -9.359 -27.923  1.00 47.69           C  
ANISOU 1926  CD  GLU A 150     6397   5707   6013     15    299    411
ATOM   1927  OE1 GLU A 150     -27.939  -8.910 -28.871  1.00 50.91           O  
ANISOU 1927  OE1 GLU A 150     6795   6119   6428      0    346    431
ATOM   1928  OE2 GLU A 150     -28.156 -10.051 -26.989  1.00 53.37           O1-
ANISOU 1928  OE2 GLU A 150     7066   6449   6760     63    326    425
ATOM   1929  H   GLU A 150     -31.946  -7.241 -26.933  1.00 35.74           H  
ATOM   1930  HA  GLU A 150     -32.793  -9.713 -27.791  1.00 37.20           H  
ATOM   1931  HB3 GLU A 150     -30.768 -10.631 -26.672  1.00 40.62           H  
ATOM   1932  HB2 GLU A 150     -30.552  -9.133 -25.814  1.00 40.62           H  
ATOM   1933  HG3 GLU A 150     -30.204  -7.909 -27.959  1.00 45.41           H  
ATOM   1934  HG2 GLU A 150     -30.546  -9.361 -28.866  1.00 45.41           H  
ATOM   1935  N   VAL A 151     -33.307  -9.512 -24.532  1.00 33.30           N  
ANISOU 1935  N   VAL A 151     4522   3905   4226    -54    -58    310
ATOM   1936  CA  VAL A 151     -33.916 -10.182 -23.378  1.00 31.52           C  
ANISOU 1936  CA  VAL A 151     4267   3689   4018    -37    -93    298
ATOM   1937  C   VAL A 151     -35.454 -10.241 -23.487  1.00 29.95           C  
ANISOU 1937  C   VAL A 151     4128   3446   3804    -66   -155    277
ATOM   1938  O   VAL A 151     -36.030 -11.290 -23.192  1.00 30.06           O  
ANISOU 1938  O   VAL A 151     4182   3435   3802    -52   -161    270
ATOM   1939  CB  VAL A 151     -33.517  -9.507 -22.033  1.00 32.26           C  
ANISOU 1939  CB  VAL A 151     4262   3834   4158    -38   -119    302
ATOM   1940  CG1 VAL A 151     -34.113 -10.197 -20.788  1.00 31.22           C  
ANISOU 1940  CG1 VAL A 151     4116   3705   4038    -19   -145    289
ATOM   1941  CG2 VAL A 151     -31.985  -9.417 -21.889  1.00 32.80           C  
ANISOU 1941  CG2 VAL A 151     4264   3946   4249    -17    -69    331
ATOM   1942  H   VAL A 151     -32.955  -8.576 -24.380  1.00 33.30           H  
ATOM   1943  HA  VAL A 151     -33.550 -11.210 -23.352  1.00 31.52           H  
ATOM   1944  HB  VAL A 151     -33.896  -8.486 -22.034  1.00 32.26           H  
ATOM   1945 HG11 VAL A 151     -33.757  -9.729 -19.870  1.00 31.22           H  
ATOM   1946 HG12 VAL A 151     -35.200 -10.140 -20.766  1.00 31.22           H  
ATOM   1947 HG13 VAL A 151     -33.833 -11.250 -20.749  1.00 31.22           H  
ATOM   1948 HG21 VAL A 151     -31.696  -8.951 -20.949  1.00 32.80           H  
ATOM   1949 HG22 VAL A 151     -31.532 -10.407 -21.916  1.00 32.80           H  
ATOM   1950 HG23 VAL A 151     -31.533  -8.823 -22.684  1.00 32.80           H  
ATOM   1951  N   MET A 152     -36.084  -9.141 -23.944  1.00 31.47           N  
ANISOU 1951  N   MET A 152     4326   3628   4004   -106   -202    272
ATOM   1952  CA  MET A 152     -37.532  -9.070 -24.164  1.00 31.50           C  
ANISOU 1952  CA  MET A 152     4365   3592   4009   -134   -268    262
ATOM   1953  C   MET A 152     -38.002  -9.865 -25.402  1.00 32.16           C  
ANISOU 1953  C   MET A 152     4555   3621   4042   -142   -267    264
ATOM   1954  O   MET A 152     -39.123 -10.368 -25.367  1.00 29.94           O  
ANISOU 1954  O   MET A 152     4300   3313   3761   -149   -306    260
ATOM   1955  CB  MET A 152     -38.020  -7.601 -24.138  1.00 32.76           C  
ANISOU 1955  CB  MET A 152     4505   3750   4193   -169   -316    262
ATOM   1956  CG  MET A 152     -37.597  -6.707 -25.317  1.00 32.77           C  
ANISOU 1956  CG  MET A 152     4554   3733   4164   -195   -306    269
ATOM   1957  SD  MET A 152     -38.283  -5.027 -25.243  1.00 33.60           S  
ANISOU 1957  SD  MET A 152     4629   3835   4302   -232   -365    268
ATOM   1958  CE  MET A 152     -37.037  -4.187 -24.235  1.00 32.82           C  
ANISOU 1958  CE  MET A 152     4443   3798   4230   -222   -329    269
ATOM   1959  H   MET A 152     -35.548  -8.313 -24.169  1.00 31.47           H  
ATOM   1960  HA  MET A 152     -38.001  -9.550 -23.302  1.00 31.50           H  
ATOM   1961  HB3 MET A 152     -37.694  -7.137 -23.206  1.00 32.76           H  
ATOM   1962  HB2 MET A 152     -39.110  -7.603 -24.088  1.00 32.76           H  
ATOM   1963  HG3 MET A 152     -37.915  -7.149 -26.261  1.00 32.77           H  
ATOM   1964  HG2 MET A 152     -36.513  -6.632 -25.357  1.00 32.77           H  
ATOM   1965  HE1 MET A 152     -37.425  -3.237 -23.869  1.00 32.82           H  
ATOM   1966  HE2 MET A 152     -36.743  -4.799 -23.383  1.00 32.82           H  
ATOM   1967  HE3 MET A 152     -36.154  -3.985 -24.837  1.00 32.82           H  
ATOM   1968  N   ASP A 153     -37.140 -10.031 -26.426  1.00 33.24           N  
ANISOU 1968  N   ASP A 153     4754   3740   4134   -140   -216    271
ATOM   1969  CA  ASP A 153     -37.384 -10.880 -27.604  1.00 34.15           C  
ANISOU 1969  CA  ASP A 153     4993   3793   4188   -151   -209    272
ATOM   1970  C   ASP A 153     -37.497 -12.379 -27.293  1.00 33.43           C  
ANISOU 1970  C   ASP A 153     4928   3691   4081   -120   -186    269
ATOM   1971  O   ASP A 153     -38.266 -13.054 -27.976  1.00 31.84           O  
ANISOU 1971  O   ASP A 153     4818   3436   3840   -141   -217    267
ATOM   1972  CB  ASP A 153     -36.352 -10.680 -28.746  1.00 36.81           C  
ANISOU 1972  CB  ASP A 153     5395   4112   4479   -147   -136    281
ATOM   1973  CG  ASP A 153     -36.412  -9.342 -29.497  1.00 40.45           C  
ANISOU 1973  CG  ASP A 153     5891   4549   4925   -193   -169    284
ATOM   1974  OD1 ASP A 153     -37.477  -8.687 -29.464  1.00 41.07           O  
ANISOU 1974  OD1 ASP A 153     5950   4623   5030   -227   -255    280
ATOM   1975  OD2 ASP A 153     -35.433  -9.062 -30.222  1.00 41.72           O1-
ANISOU 1975  OD2 ASP A 153     6093   4700   5056   -190   -104    292
ATOM   1976  H   ASP A 153     -36.242  -9.564 -26.398  1.00 33.24           H  
ATOM   1977  HA  ASP A 153     -38.371 -10.604 -27.980  1.00 34.15           H  
ATOM   1978  HB3 ASP A 153     -36.455 -11.470 -29.492  1.00 36.81           H  
ATOM   1979  HB2 ASP A 153     -35.347 -10.781 -28.330  1.00 36.81           H  
ATOM   1980  N   ARG A 154     -36.775 -12.877 -26.273  1.00 34.49           N  
ANISOU 1980  N   ARG A 154     4990   3871   4241    -73   -134    270
ATOM   1981  CA  ARG A 154     -36.927 -14.256 -25.794  1.00 32.31           C  
ANISOU 1981  CA  ARG A 154     4734   3587   3953    -38   -108    267
ATOM   1982  C   ARG A 154     -38.207 -14.466 -24.967  1.00 31.40           C  
ANISOU 1982  C   ARG A 154     4596   3469   3865    -59   -184    257
ATOM   1983  O   ARG A 154     -38.635 -15.614 -24.839  1.00 32.57           O  
ANISOU 1983  O   ARG A 154     4797   3587   3990    -54   -189    253
ATOM   1984  CB  ARG A 154     -35.693 -14.689 -24.982  1.00 35.12           C  
ANISOU 1984  CB  ARG A 154     5002   3997   4342     14    -48    276
ATOM   1985  CG  ARG A 154     -34.396 -14.740 -25.811  1.00 38.21           C  
ANISOU 1985  CG  ARG A 154     5424   4383   4709     52     47    294
ATOM   1986  CD  ARG A 154     -33.230 -15.480 -25.134  1.00 37.61           C  
ANISOU 1986  CD  ARG A 154     5300   4335   4653    112    103    306
ATOM   1987  NE  ARG A 154     -32.886 -14.926 -23.813  1.00 36.97           N  
ANISOU 1987  NE  ARG A 154     5091   4319   4634    119     77    314
ATOM   1988  CZ  ARG A 154     -33.152 -15.439 -22.597  1.00 34.02           C  
ANISOU 1988  CZ  ARG A 154     4667   3970   4286    136     49    309
ATOM   1989  NH1 ARG A 154     -32.761 -14.753 -21.520  1.00 33.56           N  
ANISOU 1989  NH1 ARG A 154     4509   3965   4277    136     23    317
ATOM   1990  NH2 ARG A 154     -33.783 -16.609 -22.417  1.00 34.18           N1+
ANISOU 1990  NH2 ARG A 154     4746   3960   4280    152     47    297
ATOM   1991  H   ARG A 154     -36.148 -12.278 -25.754  1.00 34.49           H  
ATOM   1992  HA  ARG A 154     -37.004 -14.917 -26.659  1.00 32.31           H  
ATOM   1993  HB3 ARG A 154     -35.869 -15.684 -24.568  1.00 35.12           H  
ATOM   1994  HB2 ARG A 154     -35.566 -14.023 -24.127  1.00 35.12           H  
ATOM   1995  HG3 ARG A 154     -34.088 -13.767 -26.188  1.00 38.21           H  
ATOM   1996  HG2 ARG A 154     -34.646 -15.324 -26.697  1.00 38.21           H  
ATOM   1997  HD3 ARG A 154     -32.337 -15.274 -25.725  1.00 37.61           H  
ATOM   1998  HD2 ARG A 154     -33.348 -16.564 -25.157  1.00 37.61           H  
ATOM   1999  HE  ARG A 154     -32.396 -14.039 -23.844  1.00 36.97           H  
ATOM   2000 HH12 ARG A 154     -32.929 -15.132 -20.593  1.00 33.56           H  
ATOM   2001 HH11 ARG A 154     -32.234 -13.894 -21.613  1.00 33.56           H  
ATOM   2002 HH22 ARG A 154     -33.919 -16.969 -21.482  1.00 34.18           H  
ATOM   2003 HH21 ARG A 154     -34.111 -17.143 -23.211  1.00 34.18           H  
ATOM   2004  N   PHE A 155     -38.793 -13.381 -24.431  1.00 29.91           N  
ANISOU 2004  N   PHE A 155     4331   3307   3726    -81   -238    254
ATOM   2005  CA  PHE A 155     -40.000 -13.437 -23.613  1.00 28.35           C  
ANISOU 2005  CA  PHE A 155     4095   3108   3567    -94   -296    248
ATOM   2006  C   PHE A 155     -41.299 -13.305 -24.429  1.00 28.69           C  
ANISOU 2006  C   PHE A 155     4199   3099   3602   -143   -367    253
ATOM   2007  O   PHE A 155     -42.298 -13.890 -24.016  1.00 29.47           O  
ANISOU 2007  O   PHE A 155     4303   3179   3715   -153   -403    254
ATOM   2008  CB  PHE A 155     -39.909 -12.397 -22.477  1.00 27.35           C  
ANISOU 2008  CB  PHE A 155     3866   3028   3498    -92   -311    244
ATOM   2009  CG  PHE A 155     -41.036 -12.498 -21.466  1.00 27.31           C  
ANISOU 2009  CG  PHE A 155     3821   3019   3534    -98   -352    240
ATOM   2010  CD1 PHE A 155     -41.173 -13.672 -20.695  1.00 27.43           C  
ANISOU 2010  CD1 PHE A 155     3834   3039   3549    -72   -333    235
ATOM   2011  CE1 PHE A 155     -42.267 -13.828 -19.859  1.00 27.08           C  
ANISOU 2011  CE1 PHE A 155     3756   2989   3543    -79   -363    232
ATOM   2012  CZ  PHE A 155     -43.215 -12.819 -19.755  1.00 26.85           C  
ANISOU 2012  CZ  PHE A 155     3692   2948   3560   -106   -407    237
ATOM   2013  CD2 PHE A 155     -42.019 -11.491 -21.371  1.00 27.47           C  
ANISOU 2013  CD2 PHE A 155     3812   3028   3597   -127   -403    244
ATOM   2014  CE2 PHE A 155     -43.087 -11.654 -20.500  1.00 27.11           C  
ANISOU 2014  CE2 PHE A 155     3726   2977   3597   -128   -428    244
ATOM   2015  H   PHE A 155     -38.392 -12.466 -24.585  1.00 29.91           H  
ATOM   2016  HA  PHE A 155     -40.038 -14.419 -23.137  1.00 28.35           H  
ATOM   2017  HB3 PHE A 155     -39.855 -11.384 -22.879  1.00 27.35           H  
ATOM   2018  HB2 PHE A 155     -38.980 -12.547 -21.931  1.00 27.35           H  
ATOM   2019  HD1 PHE A 155     -40.446 -14.466 -20.776  1.00 27.43           H  
ATOM   2020  HE1 PHE A 155     -42.381 -14.734 -19.284  1.00 27.08           H  
ATOM   2021  HZ  PHE A 155     -44.055 -12.943 -19.091  1.00 26.85           H  
ATOM   2022  HD2 PHE A 155     -41.949 -10.598 -21.975  1.00 27.47           H  
ATOM   2023  HE2 PHE A 155     -43.835 -10.882 -20.415  1.00 27.11           H  
ATOM   2024  N   PHE A 156     -41.280 -12.575 -25.562  1.00 28.90           N  
ANISOU 2024  N   PHE A 156     4273   3100   3608   -175   -390    261
ATOM   2025  CA  PHE A 156     -42.463 -12.318 -26.398  1.00 28.12           C  
ANISOU 2025  CA  PHE A 156     4217   2953   3515   -226   -474    273
ATOM   2026  C   PHE A 156     -43.233 -13.547 -26.942  1.00 28.58           C  
ANISOU 2026  C   PHE A 156     4357   2962   3538   -245   -503    279
ATOM   2027  O   PHE A 156     -44.462 -13.474 -26.955  1.00 30.81           O  
ANISOU 2027  O   PHE A 156     4626   3224   3856   -277   -575    292
ATOM   2028  CB  PHE A 156     -42.145 -11.333 -27.548  1.00 29.60           C  
ANISOU 2028  CB  PHE A 156     4465   3113   3669   -257   -489    280
ATOM   2029  CG  PHE A 156     -41.678  -9.935 -27.178  1.00 30.96           C  
ANISOU 2029  CG  PHE A 156     4563   3323   3876   -252   -478    278
ATOM   2030  CD1 PHE A 156     -42.158  -9.267 -26.029  1.00 31.86           C  
ANISOU 2030  CD1 PHE A 156     4571   3476   4058   -240   -493    275
ATOM   2031  CE1 PHE A 156     -41.755  -7.967 -25.766  1.00 30.98           C  
ANISOU 2031  CE1 PHE A 156     4405   3392   3970   -239   -484    273
ATOM   2032  CZ  PHE A 156     -40.923  -7.297 -26.652  1.00 31.23           C  
ANISOU 2032  CZ  PHE A 156     4483   3417   3964   -254   -465    275
ATOM   2033  CD2 PHE A 156     -40.872  -9.220 -28.091  1.00 31.58           C  
ANISOU 2033  CD2 PHE A 156     4690   3391   3915   -264   -453    280
ATOM   2034  CE2 PHE A 156     -40.491  -7.915 -27.815  1.00 32.15           C  
ANISOU 2034  CE2 PHE A 156     4700   3497   4017   -263   -444    278
ATOM   2035  H   PHE A 156     -40.426 -12.109 -25.839  1.00 28.90           H  
ATOM   2036  HA  PHE A 156     -43.182 -11.829 -25.741  1.00 28.12           H  
ATOM   2037  HB3 PHE A 156     -43.018 -11.219 -28.191  1.00 29.60           H  
ATOM   2038  HB2 PHE A 156     -41.370 -11.763 -28.181  1.00 29.60           H  
ATOM   2039  HD1 PHE A 156     -42.824  -9.753 -25.332  1.00 31.86           H  
ATOM   2040  HE1 PHE A 156     -42.100  -7.481 -24.867  1.00 30.98           H  
ATOM   2041  HZ  PHE A 156     -40.618  -6.282 -26.450  1.00 31.23           H  
ATOM   2042  HD2 PHE A 156     -40.535  -9.688 -29.005  1.00 31.58           H  
ATOM   2043  HE2 PHE A 156     -39.858  -7.380 -28.507  1.00 32.15           H  
ATOM   2044  N   PRO A 157     -42.557 -14.662 -27.320  1.00 28.97           N  
ANISOU 2044  N   PRO A 157     4498   2988   3519   -229   -450    273
ATOM   2045  CA  PRO A 157     -43.242 -15.918 -27.692  1.00 30.45           C  
ANISOU 2045  CA  PRO A 157     4781   3123   3666   -254   -482    279
ATOM   2046  C   PRO A 157     -43.980 -16.635 -26.547  1.00 31.14           C  
ANISOU 2046  C   PRO A 157     4801   3228   3801   -244   -502    277
ATOM   2047  O   PRO A 157     -44.859 -17.446 -26.834  1.00 30.84           O  
ANISOU 2047  O   PRO A 157     4815   3148   3752   -281   -556    288
ATOM   2048  CB  PRO A 157     -42.123 -16.807 -28.268  1.00 31.43           C  
ANISOU 2048  CB  PRO A 157     5005   3223   3711   -222   -395    270
ATOM   2049  CG  PRO A 157     -41.017 -15.845 -28.661  1.00 33.64           C  
ANISOU 2049  CG  PRO A 157     5259   3533   3987   -195   -329    266
ATOM   2050  CD  PRO A 157     -41.125 -14.767 -27.597  1.00 30.02           C  
ANISOU 2050  CD  PRO A 157     4658   3137   3611   -189   -356    265
ATOM   2051  HA  PRO A 157     -43.959 -15.687 -28.482  1.00 30.45           H  
ATOM   2052  HB3 PRO A 157     -42.460 -17.414 -29.109  1.00 31.43           H  
ATOM   2053  HB2 PRO A 157     -41.741 -17.490 -27.506  1.00 31.43           H  
ATOM   2054  HG3 PRO A 157     -41.234 -15.416 -29.640  1.00 33.64           H  
ATOM   2055  HG2 PRO A 157     -40.032 -16.310 -28.706  1.00 33.64           H  
ATOM   2056  HD2 PRO A 157     -40.611 -15.081 -26.689  1.00 30.02           H  
ATOM   2057  HD3 PRO A 157     -40.680 -13.840 -27.948  1.00 30.02           H  
ATOM   2058  N   LEU A 158     -43.614 -16.330 -25.291  1.00 28.96           N  
ANISOU 2058  N   LEU A 158     4414   3012   3577   -200   -461    266
ATOM   2059  CA  LEU A 158     -44.180 -16.932 -24.084  1.00 30.70           C  
ANISOU 2059  CA  LEU A 158     4575   3248   3839   -188   -470    263
ATOM   2060  C   LEU A 158     -45.400 -16.162 -23.554  1.00 27.95           C  
ANISOU 2060  C   LEU A 158     4150   2902   3567   -220   -540    277
ATOM   2061  O   LEU A 158     -46.123 -16.719 -22.733  1.00 28.09           O  
ANISOU 2061  O   LEU A 158     4132   2917   3621   -224   -559    282
ATOM   2062  CB  LEU A 158     -43.096 -17.009 -22.986  1.00 30.47           C  
ANISOU 2062  CB  LEU A 158     4474   3276   3826   -129   -398    248
ATOM   2063  CG  LEU A 158     -41.799 -17.735 -23.404  1.00 33.58           C  
ANISOU 2063  CG  LEU A 158     4927   3670   4160    -88   -321    242
ATOM   2064  CD1 LEU A 158     -40.719 -17.582 -22.318  1.00 35.57           C  
ANISOU 2064  CD1 LEU A 158     5093   3980   4441    -36   -266    235
ATOM   2065  CD2 LEU A 158     -42.056 -19.209 -23.784  1.00 36.74           C  
ANISOU 2065  CD2 LEU A 158     5426   4023   4509    -91   -316    242
ATOM   2066  H   LEU A 158     -42.887 -15.645 -25.135  1.00 28.96           H  
ATOM   2067  HA  LEU A 158     -44.516 -17.944 -24.312  1.00 30.70           H  
ATOM   2068  HB3 LEU A 158     -43.507 -17.508 -22.107  1.00 30.47           H  
ATOM   2069  HB2 LEU A 158     -42.847 -15.999 -22.657  1.00 30.47           H  
ATOM   2070  HG  LEU A 158     -41.396 -17.238 -24.289  1.00 33.58           H  
ATOM   2071 HD11 LEU A 158     -39.846 -17.060 -22.708  1.00 35.57           H  
ATOM   2072 HD12 LEU A 158     -41.073 -17.010 -21.460  1.00 35.57           H  
ATOM   2073 HD13 LEU A 158     -40.384 -18.546 -21.941  1.00 35.57           H  
ATOM   2074 HD21 LEU A 158     -41.292 -19.887 -23.403  1.00 36.74           H  
ATOM   2075 HD22 LEU A 158     -43.014 -19.567 -23.406  1.00 36.74           H  
ATOM   2076 HD23 LEU A 158     -42.072 -19.328 -24.867  1.00 36.74           H  
ATOM   2077  N   VAL A 159     -45.612 -14.911 -24.006  1.00 29.33           N  
ANISOU 2077  N   VAL A 159     4294   3079   3769   -240   -573    286
ATOM   2078  CA  VAL A 159     -46.711 -14.058 -23.549  1.00 28.68           C  
ANISOU 2078  CA  VAL A 159     4126   2999   3770   -259   -627    303
ATOM   2079  C   VAL A 159     -48.128 -14.576 -23.913  1.00 28.54           C  
ANISOU 2079  C   VAL A 159     4130   2936   3775   -304   -700    330
ATOM   2080  O   VAL A 159     -48.969 -14.569 -23.016  1.00 28.52           O  
ANISOU 2080  O   VAL A 159     4056   2941   3839   -302   -711    340
ATOM   2081  CB  VAL A 159     -46.533 -12.570 -23.976  1.00 28.34           C  
ANISOU 2081  CB  VAL A 159     4061   2959   3746   -272   -649    310
ATOM   2082  CG1 VAL A 159     -47.727 -11.656 -23.633  1.00 31.09           C  
ANISOU 2082  CG1 VAL A 159     4330   3301   4181   -288   -701    333
ATOM   2083  CG2 VAL A 159     -45.250 -11.983 -23.366  1.00 29.45           C  
ANISOU 2083  CG2 VAL A 159     4164   3149   3876   -230   -579    287
ATOM   2084  H   VAL A 159     -44.979 -14.510 -24.683  1.00 29.33           H  
ATOM   2085  HA  VAL A 159     -46.660 -14.071 -22.458  1.00 28.68           H  
ATOM   2086  HB  VAL A 159     -46.405 -12.520 -25.055  1.00 28.34           H  
ATOM   2087 HG11 VAL A 159     -47.529 -10.625 -23.915  1.00 31.09           H  
ATOM   2088 HG12 VAL A 159     -48.636 -11.945 -24.159  1.00 31.09           H  
ATOM   2089 HG13 VAL A 159     -47.936 -11.671 -22.564  1.00 31.09           H  
ATOM   2090 HG21 VAL A 159     -45.128 -10.929 -23.610  1.00 29.45           H  
ATOM   2091 HG22 VAL A 159     -45.251 -12.076 -22.283  1.00 29.45           H  
ATOM   2092 HG23 VAL A 159     -44.368 -12.496 -23.737  1.00 29.45           H  
ATOM   2093  N   PRO A 160     -48.374 -15.100 -25.142  1.00 31.28           N  
ANISOU 2093  N   PRO A 160     4578   3233   4071   -349   -753    345
ATOM   2094  CA  PRO A 160     -49.630 -15.814 -25.452  1.00 32.93           C  
ANISOU 2094  CA  PRO A 160     4808   3398   4304   -401   -834    376
ATOM   2095  C   PRO A 160     -49.852 -17.085 -24.615  1.00 33.10           C  
ANISOU 2095  C   PRO A 160     4833   3420   4320   -390   -807    369
ATOM   2096  O   PRO A 160     -50.985 -17.335 -24.209  1.00 35.44           O  
ANISOU 2096  O   PRO A 160     5100   3697   4667   -423   -861    395
ATOM   2097  CB  PRO A 160     -49.531 -16.141 -26.953  1.00 33.64           C  
ANISOU 2097  CB  PRO A 160     5036   3430   4315   -453   -887    389
ATOM   2098  CG  PRO A 160     -48.509 -15.162 -27.496  1.00 36.05           C  
ANISOU 2098  CG  PRO A 160     5379   3749   4569   -427   -834    367
ATOM   2099  CD  PRO A 160     -47.539 -15.000 -26.337  1.00 33.78           C  
ANISOU 2099  CD  PRO A 160     4999   3527   4307   -359   -741    337
ATOM   2100  HA  PRO A 160     -50.456 -15.119 -25.289  1.00 32.93           H  
ATOM   2101  HB3 PRO A 160     -50.490 -16.058 -27.466  1.00 33.64           H  
ATOM   2102  HB2 PRO A 160     -49.164 -17.158 -27.110  1.00 33.64           H  
ATOM   2103  HG3 PRO A 160     -48.997 -14.208 -27.700  1.00 36.05           H  
ATOM   2104  HG2 PRO A 160     -48.028 -15.508 -28.411  1.00 36.05           H  
ATOM   2105  HD2 PRO A 160     -46.823 -15.819 -26.331  1.00 33.78           H  
ATOM   2106  HD3 PRO A 160     -46.996 -14.064 -26.426  1.00 33.78           H  
ATOM   2107  N   ASP A 161     -48.767 -17.835 -24.349  1.00 32.03           N  
ANISOU 2107  N   ASP A 161     4738   3305   4125   -345   -727    337
ATOM   2108  CA  ASP A 161     -48.763 -19.051 -23.528  1.00 31.13           C  
ANISOU 2108  CA  ASP A 161     4629   3195   4002   -326   -692    326
ATOM   2109  C   ASP A 161     -49.167 -18.771 -22.072  1.00 28.72           C  
ANISOU 2109  C   ASP A 161     4197   2932   3781   -297   -668    323
ATOM   2110  O   ASP A 161     -49.959 -19.530 -21.526  1.00 27.84           O  
ANISOU 2110  O   ASP A 161     4073   2814   3689   -301   -668    327
ATOM   2111  CB  ASP A 161     -47.418 -19.829 -23.556  1.00 33.93           C  
ANISOU 2111  CB  ASP A 161     5048   3563   4280   -276   -606    296
ATOM   2112  CG  ASP A 161     -46.811 -20.128 -24.940  1.00 40.63           C  
ANISOU 2112  CG  ASP A 161     6040   4359   5035   -299   -609    297
ATOM   2113  OD1 ASP A 161     -47.569 -20.183 -25.934  1.00 42.69           O  
ANISOU 2113  OD1 ASP A 161     6371   4567   5280   -362   -687    320
ATOM   2114  OD2 ASP A 161     -45.602 -20.449 -24.953  1.00 46.13           O1-
ANISOU 2114  OD2 ASP A 161     6779   5068   5680   -254   -532    279
ATOM   2115  H   ASP A 161     -47.873 -17.567 -24.735  1.00 32.03           H  
ATOM   2116  HA  ASP A 161     -49.528 -19.710 -23.945  1.00 31.13           H  
ATOM   2117  HB3 ASP A 161     -47.556 -20.791 -23.059  1.00 33.93           H  
ATOM   2118  HB2 ASP A 161     -46.670 -19.285 -22.978  1.00 33.93           H  
ATOM   2119  N   LEU A 162     -48.639 -17.682 -21.491  1.00 27.05           N  
ANISOU 2119  N   LEU A 162     3905   2761   3611   -266   -639    314
ATOM   2120  CA  LEU A 162     -48.894 -17.241 -20.119  1.00 26.65           C  
ANISOU 2120  CA  LEU A 162     3753   2744   3626   -234   -602    308
ATOM   2121  C   LEU A 162     -50.295 -16.634 -19.931  1.00 26.45           C  
ANISOU 2121  C   LEU A 162     3652   2702   3693   -264   -653    339
ATOM   2122  O   LEU A 162     -50.974 -17.011 -18.974  1.00 26.53           O  
ANISOU 2122  O   LEU A 162     3607   2717   3755   -254   -633    343
ATOM   2123  CB  LEU A 162     -47.804 -16.222 -19.718  1.00 26.28           C  
ANISOU 2123  CB  LEU A 162     3669   2741   3574   -193   -550    286
ATOM   2124  CG  LEU A 162     -46.432 -16.872 -19.421  1.00 25.41           C  
ANISOU 2124  CG  LEU A 162     3597   2657   3398   -152   -486    260
ATOM   2125  CD1 LEU A 162     -45.276 -15.870 -19.614  1.00 27.92           C  
ANISOU 2125  CD1 LEU A 162     3892   3009   3707   -129   -456    249
ATOM   2126  CD2 LEU A 162     -46.397 -17.538 -18.030  1.00 26.41           C  
ANISOU 2126  CD2 LEU A 162     3691   2803   3540   -121   -445    247
ATOM   2127  H   LEU A 162     -47.980 -17.124 -22.017  1.00 27.05           H  
ATOM   2128  HA  LEU A 162     -48.824 -18.108 -19.460  1.00 26.65           H  
ATOM   2129  HB3 LEU A 162     -48.114 -15.638 -18.850  1.00 26.28           H  
ATOM   2130  HB2 LEU A 162     -47.711 -15.498 -20.529  1.00 26.28           H  
ATOM   2131  HG  LEU A 162     -46.267 -17.658 -20.159  1.00 25.41           H  
ATOM   2132 HD11 LEU A 162     -44.472 -16.318 -20.197  1.00 27.92           H  
ATOM   2133 HD12 LEU A 162     -45.583 -14.982 -20.162  1.00 27.92           H  
ATOM   2134 HD13 LEU A 162     -44.853 -15.533 -18.669  1.00 27.92           H  
ATOM   2135 HD21 LEU A 162     -45.446 -17.390 -17.519  1.00 26.41           H  
ATOM   2136 HD22 LEU A 162     -47.181 -17.162 -17.373  1.00 26.41           H  
ATOM   2137 HD23 LEU A 162     -46.546 -18.612 -18.114  1.00 26.41           H  
ATOM   2138  N   LEU A 163     -50.686 -15.695 -20.815  1.00 28.25           N  
ANISOU 2138  N   LEU A 163     3875   2911   3945   -295   -711    363
ATOM   2139  CA  LEU A 163     -51.901 -14.891 -20.669  1.00 29.16           C  
ANISOU 2139  CA  LEU A 163     3901   3015   4162   -310   -748    397
ATOM   2140  C   LEU A 163     -53.198 -15.697 -20.829  1.00 27.93           C  
ANISOU 2140  C   LEU A 163     3730   2825   4056   -351   -803    435
ATOM   2141  O   LEU A 163     -53.361 -16.431 -21.805  1.00 30.47           O  
ANISOU 2141  O   LEU A 163     4128   3113   4335   -397   -863    450
ATOM   2142  CB  LEU A 163     -51.903 -13.689 -21.648  1.00 28.99           C  
ANISOU 2142  CB  LEU A 163     3884   2979   4150   -332   -800    416
ATOM   2143  CG  LEU A 163     -50.951 -12.521 -21.294  1.00 29.77           C  
ANISOU 2143  CG  LEU A 163     3972   3111   4226   -296   -750    388
ATOM   2144  CD1 LEU A 163     -51.175 -11.330 -22.250  1.00 30.46           C  
ANISOU 2144  CD1 LEU A 163     4069   3177   4326   -324   -810    411
ATOM   2145  CD2 LEU A 163     -51.043 -12.073 -19.824  1.00 29.27           C  
ANISOU 2145  CD2 LEU A 163     3821   3076   4222   -253   -688    377
ATOM   2146  H   LEU A 163     -50.081 -15.453 -21.589  1.00 28.25           H  
ATOM   2147  HA  LEU A 163     -51.888 -14.512 -19.650  1.00 29.16           H  
ATOM   2148  HB3 LEU A 163     -52.913 -13.279 -21.695  1.00 28.99           H  
ATOM   2149  HB2 LEU A 163     -51.694 -14.041 -22.660  1.00 28.99           H  
ATOM   2150  HG  LEU A 163     -49.929 -12.865 -21.442  1.00 29.77           H  
ATOM   2151 HD11 LEU A 163     -50.236 -10.975 -22.668  1.00 30.46           H  
ATOM   2152 HD12 LEU A 163     -51.821 -11.591 -23.089  1.00 30.46           H  
ATOM   2153 HD13 LEU A 163     -51.640 -10.482 -21.748  1.00 30.46           H  
ATOM   2154 HD21 LEU A 163     -50.710 -11.045 -19.695  1.00 29.27           H  
ATOM   2155 HD22 LEU A 163     -52.056 -12.143 -19.433  1.00 29.27           H  
ATOM   2156 HD23 LEU A 163     -50.408 -12.697 -19.197  1.00 29.27           H  
ATOM   2157  N   SER A 164     -54.113 -15.475 -19.872  1.00 27.76           N  
ANISOU 2157  N   SER A 164     3614   2806   4125   -338   -782    453
ATOM   2158  CA  SER A 164     -55.498 -15.943 -19.865  1.00 30.76           C  
ANISOU 2158  CA  SER A 164     3945   3154   4587   -379   -837    502
ATOM   2159  C   SER A 164     -56.361 -15.212 -20.928  1.00 31.27           C  
ANISOU 2159  C   SER A 164     3991   3188   4701   -423   -931    551
ATOM   2160  O   SER A 164     -55.862 -14.287 -21.573  1.00 31.01           O  
ANISOU 2160  O   SER A 164     3965   3161   4653   -412   -940    545
ATOM   2161  CB  SER A 164     -56.027 -15.792 -18.415  1.00 32.40           C  
ANISOU 2161  CB  SER A 164     4055   3373   4881   -344   -772    508
ATOM   2162  OG  SER A 164     -56.420 -14.464 -18.124  1.00 33.98           O  
ANISOU 2162  OG  SER A 164     4188   3580   5141   -315   -749    516
ATOM   2163  H   SER A 164     -53.875 -14.848 -19.113  1.00 27.76           H  
ATOM   2164  HA  SER A 164     -55.469 -17.001 -20.120  1.00 30.76           H  
ATOM   2165  HB3 SER A 164     -55.268 -16.099 -17.695  1.00 32.40           H  
ATOM   2166  HB2 SER A 164     -56.876 -16.448 -18.235  1.00 32.40           H  
ATOM   2167  HG  SER A 164     -56.673 -14.410 -17.193  1.00 33.98           H  
ATOM   2168  N   PRO A 165     -57.655 -15.587 -21.073  1.00 32.98           N  
ANISOU 2168  N   PRO A 165     4174   3369   4985   -475  -1009    606
ATOM   2169  CA  PRO A 165     -58.592 -14.857 -21.952  1.00 34.93           C  
ANISOU 2169  CA  PRO A 165     4391   3586   5293   -517  -1107    662
ATOM   2170  C   PRO A 165     -58.881 -13.392 -21.556  1.00 36.62           C  
ANISOU 2170  C   PRO A 165     4511   3815   5588   -471  -1069    671
ATOM   2171  O   PRO A 165     -59.316 -12.624 -22.412  1.00 37.16           O  
ANISOU 2171  O   PRO A 165     4596   3872   5649   -481  -1118    683
ATOM   2172  CB  PRO A 165     -59.869 -15.716 -21.938  1.00 36.50           C  
ANISOU 2172  CB  PRO A 165     4541   3753   5574   -571  -1177    723
ATOM   2173  CG  PRO A 165     -59.402 -17.100 -21.521  1.00 36.33           C  
ANISOU 2173  CG  PRO A 165     4592   3734   5475   -579  -1143    689
ATOM   2174  CD  PRO A 165     -58.285 -16.793 -20.535  1.00 36.43           C  
ANISOU 2174  CD  PRO A 165     4613   3792   5435   -503  -1017    621
ATOM   2175  HA  PRO A 165     -58.158 -14.873 -22.951  1.00 34.93           H  
ATOM   2176  HB3 PRO A 165     -60.378 -15.726 -22.902  1.00 36.50           H  
ATOM   2177  HB2 PRO A 165     -60.577 -15.341 -21.196  1.00 36.50           H  
ATOM   2178  HG3 PRO A 165     -58.993 -17.623 -22.386  1.00 36.33           H  
ATOM   2179  HG2 PRO A 165     -60.196 -17.717 -21.099  1.00 36.33           H  
ATOM   2180  HD2 PRO A 165     -58.708 -16.565 -19.556  1.00 36.43           H  
ATOM   2181  HD3 PRO A 165     -57.610 -17.643 -20.434  1.00 36.43           H  
ATOM   2182  N   ARG A 166     -58.615 -13.040 -20.287  1.00 37.70           N  
ANISOU 2182  N   ARG A 166     4559   3969   5792   -421   -981    665
ATOM   2183  CA  ARG A 166     -58.679 -11.680 -19.742  1.00 51.02           C  
ANISOU 2183  CA  ARG A 166     6173   5665   7545   -371   -929    668
ATOM   2184  C   ARG A 166     -57.309 -10.972 -19.759  1.00 42.79           C  
ANISOU 2184  C   ARG A 166     5201   4647   6409   -346   -903    617
ATOM   2185  O   ARG A 166     -57.264  -9.771 -19.495  1.00 38.07           O  
ANISOU 2185  O   ARG A 166     4569   4046   5847   -325   -898    626
ATOM   2186  CB  ARG A 166     -59.163 -11.753 -18.277  1.00 64.53           C  
ANISOU 2186  CB  ARG A 166     7818   7391   9309   -319   -817    653
ATOM   2187  CG  ARG A 166     -60.506 -12.471 -18.065  1.00 75.27           C  
ANISOU 2187  CG  ARG A 166     9100   8727  10770   -341   -829    706
ATOM   2188  CD  ARG A 166     -60.909 -12.484 -16.583  1.00 83.34           C  
ANISOU 2188  CD  ARG A 166    10043   9747  11873   -292   -721    709
ATOM   2189  NE  ARG A 166     -62.269 -13.014 -16.386  1.00 92.14           N  
ANISOU 2189  NE  ARG A 166    11072  10834  13102   -325   -758    778
ATOM   2190  CZ  ARG A 166     -62.952 -13.072 -15.227  1.00 96.19           C  
ANISOU 2190  CZ  ARG A 166    11498  11332  13717   -298   -681    805
ATOM   2191  NH1 ARG A 166     -64.186 -13.591 -15.228  1.00 98.66           N  
ANISOU 2191  NH1 ARG A 166    11728  11619  14136   -335   -725    875
ATOM   2192  NH2 ARG A 166     -62.435 -12.628 -14.070  1.00 97.16           N1+
ANISOU 2192  NH2 ARG A 166    11619  11462  13832   -235   -559    766
ATOM   2193  H   ARG A 166     -58.264 -13.741 -19.650  1.00 37.70           H  
ATOM   2194  HA  ARG A 166     -59.385 -11.080 -20.319  1.00 51.02           H  
ATOM   2195  HB3 ARG A 166     -59.248 -10.740 -17.878  1.00 64.53           H  
ATOM   2196  HB2 ARG A 166     -58.407 -12.250 -17.666  1.00 64.53           H  
ATOM   2197  HG3 ARG A 166     -60.365 -13.508 -18.375  1.00 75.27           H  
ATOM   2198  HG2 ARG A 166     -61.295 -12.066 -18.700  1.00 75.27           H  
ATOM   2199  HD3 ARG A 166     -60.758 -11.513 -16.110  1.00 83.34           H  
ATOM   2200  HD2 ARG A 166     -60.258 -13.188 -16.062  1.00 83.34           H  
ATOM   2201  HE  ARG A 166     -62.714 -13.375 -17.218  1.00 92.14           H  
ATOM   2202 HH12 ARG A 166     -64.715 -13.650 -14.369  1.00 98.66           H  
ATOM   2203 HH11 ARG A 166     -64.598 -13.934 -16.083  1.00 98.66           H  
ATOM   2204 HH22 ARG A 166     -62.954 -12.696 -13.206  1.00 97.16           H  
ATOM   2205 HH21 ARG A 166     -61.499 -12.247 -14.050  1.00 97.16           H  
ATOM   2206  N   GLY A 167     -56.235 -11.747 -19.996  1.00 35.15           N  
ANISOU 2206  N   GLY A 167     4328   3700   5325   -348   -885    567
ATOM   2207  CA  GLY A 167     -54.833 -11.439 -19.733  1.00 32.61           C  
ANISOU 2207  CA  GLY A 167     4034   3417   4938   -299   -797    509
ATOM   2208  C   GLY A 167     -54.355 -10.107 -20.317  1.00 30.98           C  
ANISOU 2208  C   GLY A 167     3846   3217   4708   -290   -805    500
ATOM   2209  O   GLY A 167     -54.496  -9.864 -21.516  1.00 29.40           O  
ANISOU 2209  O   GLY A 167     3686   2994   4487   -328   -882    521
ATOM   2210  H   GLY A 167     -56.410 -12.708 -20.255  1.00 35.15           H  
ATOM   2211  HA3 GLY A 167     -54.238 -12.242 -20.160  1.00 32.61           H  
ATOM   2212  HA2 GLY A 167     -54.662 -11.469 -18.659  1.00 32.61           H  
ATOM   2213  N   LEU A 168     -53.742  -9.291 -19.445  1.00 28.81           N  
ANISOU 2213  N   LEU A 168     3557   2970   4420   -246   -727    465
ATOM   2214  CA  LEU A 168     -53.073  -8.036 -19.778  1.00 29.30           C  
ANISOU 2214  CA  LEU A 168     3639   3042   4452   -235   -721    450
ATOM   2215  C   LEU A 168     -51.569  -8.202 -19.527  1.00 28.55           C  
ANISOU 2215  C   LEU A 168     3601   2985   4260   -218   -669    399
ATOM   2216  O   LEU A 168     -51.197  -8.706 -18.470  1.00 27.21           O  
ANISOU 2216  O   LEU A 168     3423   2836   4078   -192   -611    375
ATOM   2217  CB  LEU A 168     -53.622  -6.891 -18.891  1.00 32.41           C  
ANISOU 2217  CB  LEU A 168     3961   3427   4923   -201   -675    461
ATOM   2218  CG  LEU A 168     -55.107  -6.531 -19.122  1.00 36.91           C  
ANISOU 2218  CG  LEU A 168     4458   3957   5606   -210   -719    520
ATOM   2219  CD1 LEU A 168     -55.570  -5.425 -18.149  1.00 41.26           C  
ANISOU 2219  CD1 LEU A 168     4945   4497   6233   -165   -645    528
ATOM   2220  CD2 LEU A 168     -55.389  -6.154 -20.588  1.00 38.99           C  
ANISOU 2220  CD2 LEU A 168     4743   4200   5870   -244   -806    549
ATOM   2221  H   LEU A 168     -53.680  -9.568 -18.475  1.00 28.81           H  
ATOM   2222  HA  LEU A 168     -53.235  -7.796 -20.825  1.00 29.30           H  
ATOM   2223  HB3 LEU A 168     -53.023  -5.995 -19.067  1.00 32.41           H  
ATOM   2224  HB2 LEU A 168     -53.477  -7.147 -17.840  1.00 32.41           H  
ATOM   2225  HG  LEU A 168     -55.702  -7.416 -18.895  1.00 36.91           H  
ATOM   2226 HD11 LEU A 168     -55.922  -4.528 -18.658  1.00 41.26           H  
ATOM   2227 HD12 LEU A 168     -56.388  -5.779 -17.521  1.00 41.26           H  
ATOM   2228 HD13 LEU A 168     -54.767  -5.107 -17.485  1.00 41.26           H  
ATOM   2229 HD21 LEU A 168     -56.134  -5.363 -20.685  1.00 38.99           H  
ATOM   2230 HD22 LEU A 168     -54.486  -5.813 -21.094  1.00 38.99           H  
ATOM   2231 HD23 LEU A 168     -55.770  -7.019 -21.132  1.00 38.99           H  
ATOM   2232  N   PHE A 169     -50.738  -7.746 -20.478  1.00 26.80           N  
ANISOU 2232  N   PHE A 169     3434   2770   3978   -232   -692    388
ATOM   2233  CA  PHE A 169     -49.284  -7.685 -20.346  1.00 25.50           C  
ANISOU 2233  CA  PHE A 169     3313   2642   3733   -216   -643    348
ATOM   2234  C   PHE A 169     -48.790  -6.240 -20.478  1.00 26.06           C  
ANISOU 2234  C   PHE A 169     3376   2719   3805   -212   -636    344
ATOM   2235  O   PHE A 169     -48.971  -5.642 -21.535  1.00 26.81           O  
ANISOU 2235  O   PHE A 169     3488   2789   3909   -237   -689    365
ATOM   2236  CB  PHE A 169     -48.585  -8.659 -21.323  1.00 26.03           C  
ANISOU 2236  CB  PHE A 169     3458   2706   3724   -239   -667    342
ATOM   2237  CG  PHE A 169     -47.076  -8.485 -21.455  1.00 25.57           C  
ANISOU 2237  CG  PHE A 169     3440   2681   3592   -224   -620    312
ATOM   2238  CD1 PHE A 169     -46.258  -8.494 -20.306  1.00 26.16           C  
ANISOU 2238  CD1 PHE A 169     3485   2794   3657   -190   -558    287
ATOM   2239  CE1 PHE A 169     -44.883  -8.365 -20.424  1.00 26.27           C  
ANISOU 2239  CE1 PHE A 169     3525   2840   3616   -179   -520    269
ATOM   2240  CZ  PHE A 169     -44.299  -8.237 -21.677  1.00 25.47           C  
ANISOU 2240  CZ  PHE A 169     3481   2729   3466   -197   -532    272
ATOM   2241  CD2 PHE A 169     -46.469  -8.341 -22.720  1.00 25.94           C  
ANISOU 2241  CD2 PHE A 169     3556   2716   3582   -246   -639    312
ATOM   2242  CE2 PHE A 169     -45.089  -8.216 -22.818  1.00 25.47           C  
ANISOU 2242  CE2 PHE A 169     3525   2687   3465   -230   -588    291
ATOM   2243  H   PHE A 169     -51.126  -7.343 -21.323  1.00 26.80           H  
ATOM   2244  HA  PHE A 169     -49.005  -8.020 -19.353  1.00 25.50           H  
ATOM   2245  HB3 PHE A 169     -49.043  -8.589 -22.308  1.00 26.03           H  
ATOM   2246  HB2 PHE A 169     -48.766  -9.683 -20.997  1.00 26.03           H  
ATOM   2247  HD1 PHE A 169     -46.697  -8.593 -19.326  1.00 26.16           H  
ATOM   2248  HE1 PHE A 169     -44.272  -8.375 -19.535  1.00 26.27           H  
ATOM   2249  HZ  PHE A 169     -43.227  -8.150 -21.763  1.00 25.47           H  
ATOM   2250  HD2 PHE A 169     -47.072  -8.326 -23.616  1.00 25.94           H  
ATOM   2251  HE2 PHE A 169     -44.621  -8.104 -23.785  1.00 25.47           H  
ATOM   2252  N   TYR A 170     -48.150  -5.731 -19.414  1.00 25.99           N  
ANISOU 2252  N   TYR A 170     3350   2738   3785   -186   -578    319
ATOM   2253  CA  TYR A 170     -47.530  -4.408 -19.374  1.00 25.94           C  
ANISOU 2253  CA  TYR A 170     3345   2740   3768   -184   -564    311
ATOM   2254  C   TYR A 170     -46.012  -4.544 -19.543  1.00 25.98           C  
ANISOU 2254  C   TYR A 170     3387   2784   3698   -185   -536    285
ATOM   2255  O   TYR A 170     -45.378  -5.292 -18.799  1.00 25.70           O  
ANISOU 2255  O   TYR A 170     3351   2777   3635   -167   -499    267
ATOM   2256  CB  TYR A 170     -47.900  -3.707 -18.054  1.00 26.37           C  
ANISOU 2256  CB  TYR A 170     3359   2792   3868   -159   -520    306
ATOM   2257  CG  TYR A 170     -49.358  -3.285 -18.001  1.00 28.52           C  
ANISOU 2257  CG  TYR A 170     3588   3022   4225   -154   -538    339
ATOM   2258  CD1 TYR A 170     -50.344  -4.185 -17.547  1.00 28.51           C  
ANISOU 2258  CD1 TYR A 170     3549   3004   4279   -145   -535    357
ATOM   2259  CE1 TYR A 170     -51.699  -3.803 -17.539  1.00 32.56           C  
ANISOU 2259  CE1 TYR A 170     4009   3478   4884   -137   -546    394
ATOM   2260  CZ  TYR A 170     -52.073  -2.522 -17.992  1.00 33.15           C  
ANISOU 2260  CZ  TYR A 170     4072   3528   4994   -134   -561    413
ATOM   2261  OH  TYR A 170     -53.388  -2.163 -18.019  1.00 34.35           O  
ANISOU 2261  OH  TYR A 170     4165   3639   5245   -121   -568    457
ATOM   2262  CE2 TYR A 170     -51.090  -1.616 -18.432  1.00 32.30           C  
ANISOU 2262  CE2 TYR A 170     4011   3435   4825   -146   -568    393
ATOM   2263  CD2 TYR A 170     -49.735  -1.998 -18.438  1.00 30.84           C  
ANISOU 2263  CD2 TYR A 170     3874   3291   4550   -156   -554    355
ATOM   2264  H   TYR A 170     -48.038  -6.297 -18.583  1.00 25.99           H  
ATOM   2265  HA  TYR A 170     -47.919  -3.792 -20.187  1.00 25.94           H  
ATOM   2266  HB3 TYR A 170     -47.294  -2.808 -17.934  1.00 26.37           H  
ATOM   2267  HB2 TYR A 170     -47.667  -4.342 -17.198  1.00 26.37           H  
ATOM   2268  HD1 TYR A 170     -50.065  -5.175 -17.217  1.00 28.51           H  
ATOM   2269  HE1 TYR A 170     -52.448  -4.501 -17.195  1.00 32.56           H  
ATOM   2270  HH  TYR A 170     -53.974  -2.835 -17.660  1.00 34.35           H  
ATOM   2271  HE2 TYR A 170     -51.374  -0.633 -18.778  1.00 32.30           H  
ATOM   2272  HD2 TYR A 170     -48.988  -1.305 -18.793  1.00 30.84           H  
ATOM   2273  N   LEU A 171     -45.475  -3.809 -20.526  1.00 24.58           N  
ANISOU 2273  N   LEU A 171     3241   2606   3491   -204   -555    287
ATOM   2274  CA  LEU A 171     -44.077  -3.834 -20.936  1.00 25.47           C  
ANISOU 2274  CA  LEU A 171     3385   2751   3540   -208   -528    270
ATOM   2275  C   LEU A 171     -43.527  -2.404 -20.955  1.00 25.39           C  
ANISOU 2275  C   LEU A 171     3372   2747   3525   -219   -522    267
ATOM   2276  O   LEU A 171     -44.018  -1.599 -21.743  1.00 27.35           O  
ANISOU 2276  O   LEU A 171     3632   2965   3793   -236   -557    282
ATOM   2277  CB  LEU A 171     -43.992  -4.485 -22.334  1.00 26.90           C  
ANISOU 2277  CB  LEU A 171     3624   2915   3678   -227   -552    278
ATOM   2278  CG  LEU A 171     -42.573  -4.553 -22.941  1.00 26.90           C  
ANISOU 2278  CG  LEU A 171     3660   2940   3618   -230   -516    268
ATOM   2279  CD1 LEU A 171     -41.676  -5.580 -22.222  1.00 27.77           C  
ANISOU 2279  CD1 LEU A 171     3759   3086   3705   -202   -466    256
ATOM   2280  CD2 LEU A 171     -42.645  -4.792 -24.453  1.00 30.42           C  
ANISOU 2280  CD2 LEU A 171     4182   3352   4024   -256   -544    279
ATOM   2281  H   LEU A 171     -46.081  -3.229 -21.094  1.00 24.58           H  
ATOM   2282  HA  LEU A 171     -43.498  -4.432 -20.244  1.00 25.47           H  
ATOM   2283  HB3 LEU A 171     -44.633  -3.920 -23.012  1.00 26.90           H  
ATOM   2284  HB2 LEU A 171     -44.424  -5.484 -22.302  1.00 26.90           H  
ATOM   2285  HG  LEU A 171     -42.083  -3.587 -22.832  1.00 26.90           H  
ATOM   2286 HD11 LEU A 171     -41.316  -6.361 -22.892  1.00 27.77           H  
ATOM   2287 HD12 LEU A 171     -40.803  -5.087 -21.799  1.00 27.77           H  
ATOM   2288 HD13 LEU A 171     -42.191  -6.072 -21.398  1.00 27.77           H  
ATOM   2289 HD21 LEU A 171     -41.685  -5.120 -24.846  1.00 30.42           H  
ATOM   2290 HD22 LEU A 171     -43.401  -5.533 -24.712  1.00 30.42           H  
ATOM   2291 HD23 LEU A 171     -42.901  -3.868 -24.972  1.00 30.42           H  
ATOM   2292  N   VAL A 172     -42.474  -2.128 -20.169  1.00 24.46           N  
ANISOU 2292  N   VAL A 172     3245   2668   3380   -214   -484    253
ATOM   2293  CA  VAL A 172     -41.733  -0.865 -20.259  1.00 24.81           C  
ANISOU 2293  CA  VAL A 172     3295   2721   3410   -233   -480    251
ATOM   2294  C   VAL A 172     -40.691  -0.963 -21.393  1.00 26.48           C  
ANISOU 2294  C   VAL A 172     3539   2945   3575   -251   -474    254
ATOM   2295  O   VAL A 172     -40.065  -2.008 -21.565  1.00 25.51           O  
ANISOU 2295  O   VAL A 172     3421   2845   3426   -240   -449    252
ATOM   2296  CB  VAL A 172     -40.989  -0.513 -18.941  1.00 24.57           C  
ANISOU 2296  CB  VAL A 172     3239   2719   3378   -228   -451    240
ATOM   2297  CG1 VAL A 172     -40.298   0.868 -18.979  1.00 26.16           C  
ANISOU 2297  CG1 VAL A 172     3451   2923   3564   -255   -452    241
ATOM   2298  CG2 VAL A 172     -41.923  -0.580 -17.720  1.00 26.15           C  
ANISOU 2298  CG2 VAL A 172     3419   2898   3617   -208   -443    236
ATOM   2299  H   VAL A 172     -42.091  -2.842 -19.564  1.00 24.46           H  
ATOM   2300  HA  VAL A 172     -42.426  -0.050 -20.481  1.00 24.81           H  
ATOM   2301  HB  VAL A 172     -40.202  -1.247 -18.787  1.00 24.57           H  
ATOM   2302 HG11 VAL A 172     -39.863   1.112 -18.011  1.00 26.16           H  
ATOM   2303 HG12 VAL A 172     -39.486   0.906 -19.704  1.00 26.16           H  
ATOM   2304 HG13 VAL A 172     -41.007   1.659 -19.227  1.00 26.16           H  
ATOM   2305 HG21 VAL A 172     -41.409  -0.277 -16.808  1.00 26.15           H  
ATOM   2306 HG22 VAL A 172     -42.779   0.079 -17.842  1.00 26.15           H  
ATOM   2307 HG23 VAL A 172     -42.300  -1.589 -17.556  1.00 26.15           H  
ATOM   2308  N   THR A 173     -40.542   0.125 -22.159  1.00 26.35           N  
ANISOU 2308  N   THR A 173     3550   2911   3549   -276   -492    261
ATOM   2309  CA  THR A 173     -39.622   0.234 -23.291  1.00 27.73           C  
ANISOU 2309  CA  THR A 173     3765   3089   3679   -296   -482    265
ATOM   2310  C   THR A 173     -39.106   1.682 -23.396  1.00 29.01           C  
ANISOU 2310  C   THR A 173     3929   3257   3835   -322   -481    266
ATOM   2311  O   THR A 173     -39.671   2.581 -22.776  1.00 28.60           O  
ANISOU 2311  O   THR A 173     3861   3192   3811   -325   -498    264
ATOM   2312  CB  THR A 173     -40.321  -0.140 -24.636  1.00 29.52           C  
ANISOU 2312  CB  THR A 173     4051   3272   3891   -310   -517    275
ATOM   2313  OG1 THR A 173     -41.280   0.821 -25.043  1.00 29.94           O  
ANISOU 2313  OG1 THR A 173     4113   3289   3973   -325   -565    285
ATOM   2314  CG2 THR A 173     -40.981  -1.526 -24.648  1.00 30.20           C  
ANISOU 2314  CG2 THR A 173     4144   3345   3984   -293   -530    277
ATOM   2315  H   THR A 173     -41.101   0.947 -21.976  1.00 26.35           H  
ATOM   2316  HA  THR A 173     -38.759  -0.414 -23.130  1.00 27.73           H  
ATOM   2317  HB  THR A 173     -39.560  -0.152 -25.417  1.00 29.52           H  
ATOM   2318  HG1 THR A 173     -41.962   0.875 -24.367  1.00 29.94           H  
ATOM   2319 HG21 THR A 173     -41.324  -1.787 -25.646  1.00 30.20           H  
ATOM   2320 HG22 THR A 173     -40.280  -2.300 -24.334  1.00 30.20           H  
ATOM   2321 HG23 THR A 173     -41.850  -1.562 -23.992  1.00 30.20           H  
ATOM   2322  N   ILE A 174     -38.061   1.867 -24.215  1.00 28.18           N  
ANISOU 2322  N   ILE A 174     3844   3168   3694   -339   -454    270
ATOM   2323  CA  ILE A 174     -37.562   3.159 -24.689  1.00 30.92           C  
ANISOU 2323  CA  ILE A 174     4209   3511   4026   -372   -456    275
ATOM   2324  C   ILE A 174     -37.608   3.205 -26.231  1.00 31.89           C  
ANISOU 2324  C   ILE A 174     4401   3599   4114   -391   -464    282
ATOM   2325  O   ILE A 174     -37.771   2.161 -26.863  1.00 30.09           O  
ANISOU 2325  O   ILE A 174     4208   3357   3867   -381   -458    284
ATOM   2326  CB  ILE A 174     -36.105   3.430 -24.206  1.00 32.42           C  
ANISOU 2326  CB  ILE A 174     4362   3749   4207   -384   -417    278
ATOM   2327  CG1 ILE A 174     -35.105   2.284 -24.513  1.00 33.12           C  
ANISOU 2327  CG1 ILE A 174     4442   3865   4278   -369   -369    287
ATOM   2328  CG2 ILE A 174     -36.109   3.809 -22.717  1.00 34.41           C  
ANISOU 2328  CG2 ILE A 174     4565   4023   4484   -379   -425    272
ATOM   2329  CD1 ILE A 174     -33.636   2.622 -24.211  1.00 36.05           C  
ANISOU 2329  CD1 ILE A 174     4768   4280   4648   -387   -334    302
ATOM   2330  H   ILE A 174     -37.650   1.060 -24.668  1.00 28.18           H  
ATOM   2331  HA  ILE A 174     -38.215   3.953 -24.330  1.00 30.92           H  
ATOM   2332  HB  ILE A 174     -35.738   4.313 -24.729  1.00 32.42           H  
ATOM   2333 HG13 ILE A 174     -35.175   1.994 -25.562  1.00 33.12           H  
ATOM   2334 HG12 ILE A 174     -35.378   1.397 -23.941  1.00 33.12           H  
ATOM   2335 HG21 ILE A 174     -35.118   4.095 -22.365  1.00 34.41           H  
ATOM   2336 HG22 ILE A 174     -36.767   4.661 -22.542  1.00 34.41           H  
ATOM   2337 HG23 ILE A 174     -36.462   2.984 -22.099  1.00 34.41           H  
ATOM   2338 HD11 ILE A 174     -32.971   1.865 -24.627  1.00 36.05           H  
ATOM   2339 HD12 ILE A 174     -33.347   3.582 -24.632  1.00 36.05           H  
ATOM   2340 HD13 ILE A 174     -33.442   2.677 -23.141  1.00 36.05           H  
ATOM   2341  N   LYS A 175     -37.473   4.415 -26.809  1.00 33.22           N  
ANISOU 2341  N   LYS A 175     4600   3750   4269   -422   -476    286
ATOM   2342  CA  LYS A 175     -37.475   4.674 -28.260  1.00 37.52           C  
ANISOU 2342  CA  LYS A 175     5223   4254   4777   -445   -489    294
ATOM   2343  C   LYS A 175     -36.473   3.837 -29.075  1.00 34.18           C  
ANISOU 2343  C   LYS A 175     4832   3841   4313   -443   -433    297
ATOM   2344  O   LYS A 175     -36.801   3.425 -30.187  1.00 32.39           O  
ANISOU 2344  O   LYS A 175     4677   3574   4053   -448   -443    301
ATOM   2345  CB  LYS A 175     -37.244   6.178 -28.531  1.00 43.00           C  
ANISOU 2345  CB  LYS A 175     5941   4937   5459   -479   -497    297
ATOM   2346  CG  LYS A 175     -38.538   6.993 -28.665  1.00 53.97           C  
ANISOU 2346  CG  LYS A 175     7356   6279   6870   -485   -561    302
ATOM   2347  CD  LYS A 175     -38.262   8.446 -29.078  1.00 60.97           C  
ANISOU 2347  CD  LYS A 175     8305   7135   7726   -522   -574    309
ATOM   2348  CE  LYS A 175     -39.541   9.209 -29.450  1.00 66.38           C  
ANISOU 2348  CE  LYS A 175     9003   7775   8441   -523   -634    317
ATOM   2349  NZ  LYS A 175     -39.267  10.636 -29.697  1.00 68.47           N1+
ANISOU 2349  NZ  LYS A 175     9300   8029   8687   -554   -632    318
ATOM   2350  H   LYS A 175     -37.353   5.227 -26.221  1.00 33.22           H  
ATOM   2351  HA  LYS A 175     -38.471   4.401 -28.614  1.00 37.52           H  
ATOM   2352  HB3 LYS A 175     -36.720   6.296 -29.482  1.00 43.00           H  
ATOM   2353  HB2 LYS A 175     -36.576   6.610 -27.783  1.00 43.00           H  
ATOM   2354  HG3 LYS A 175     -39.085   6.975 -27.723  1.00 53.97           H  
ATOM   2355  HG2 LYS A 175     -39.185   6.522 -29.407  1.00 53.97           H  
ATOM   2356  HD3 LYS A 175     -37.575   8.458 -29.927  1.00 60.97           H  
ATOM   2357  HD2 LYS A 175     -37.743   8.955 -28.265  1.00 60.97           H  
ATOM   2358  HE3 LYS A 175     -40.282   9.126 -28.656  1.00 66.38           H  
ATOM   2359  HE2 LYS A 175     -39.990   8.775 -30.344  1.00 66.38           H  
ATOM   2360  HZ1 LYS A 175     -38.877  11.052 -28.863  1.00 68.47           H  
ATOM   2361  HZ2 LYS A 175     -38.608  10.726 -30.457  1.00 68.47           H  
ATOM   2362  HZ3 LYS A 175     -40.126  11.109 -29.939  1.00 68.47           H  
ATOM   2363  N   GLU A 176     -35.292   3.591 -28.490  1.00 36.04           N  
ANISOU 2363  N   GLU A 176     5017   4124   4549   -437   -376    299
ATOM   2364  CA  GLU A 176     -34.197   2.785 -29.024  1.00 37.35           C  
ANISOU 2364  CA  GLU A 176     5206   4300   4685   -428   -307    308
ATOM   2365  C   GLU A 176     -34.555   1.300 -29.236  1.00 38.16           C  
ANISOU 2365  C   GLU A 176     5338   4384   4775   -396   -300    304
ATOM   2366  O   GLU A 176     -33.926   0.656 -30.076  1.00 38.75           O  
ANISOU 2366  O   GLU A 176     5473   4438   4810   -391   -249    310
ATOM   2367  CB  GLU A 176     -32.962   2.923 -28.104  1.00 40.56           C  
ANISOU 2367  CB  GLU A 176     5531   4765   5115   -425   -256    320
ATOM   2368  CG  GLU A 176     -32.249   4.302 -28.129  1.00 43.96           C  
ANISOU 2368  CG  GLU A 176     5946   5207   5548   -466   -259    328
ATOM   2369  CD  GLU A 176     -32.822   5.454 -27.277  1.00 45.54           C  
ANISOU 2369  CD  GLU A 176     6105   5420   5776   -483   -313    320
ATOM   2370  OE1 GLU A 176     -32.203   6.538 -27.339  1.00 52.61           O  
ANISOU 2370  OE1 GLU A 176     6980   6334   6675   -517   -310    329
ATOM   2371  OE2 GLU A 176     -33.844   5.271 -26.578  1.00 40.71           O1-
ANISOU 2371  OE2 GLU A 176     5493   4794   5181   -465   -357    306
ATOM   2372  H   GLU A 176     -35.098   4.023 -27.593  1.00 36.04           H  
ATOM   2373  HA  GLU A 176     -33.942   3.188 -30.006  1.00 37.35           H  
ATOM   2374  HB3 GLU A 176     -32.230   2.171 -28.398  1.00 40.56           H  
ATOM   2375  HB2 GLU A 176     -33.231   2.662 -27.081  1.00 40.56           H  
ATOM   2376  HG3 GLU A 176     -32.164   4.642 -29.162  1.00 43.96           H  
ATOM   2377  HG2 GLU A 176     -31.224   4.147 -27.788  1.00 43.96           H  
ATOM   2378  N   ASN A 177     -35.573   0.798 -28.513  1.00 34.64           N  
ANISOU 2378  N   ASN A 177     4859   3941   4360   -376   -344    295
ATOM   2379  CA  ASN A 177     -36.138  -0.541 -28.701  1.00 34.97           C  
ANISOU 2379  CA  ASN A 177     4930   3964   4390   -350   -343    292
ATOM   2380  C   ASN A 177     -37.050  -0.637 -29.932  1.00 33.81           C  
ANISOU 2380  C   ASN A 177     4884   3752   4208   -374   -390    294
ATOM   2381  O   ASN A 177     -37.328  -1.756 -30.349  1.00 35.08           O  
ANISOU 2381  O   ASN A 177     5093   3888   4345   -364   -390    294
ATOM   2382  CB  ASN A 177     -36.942  -1.003 -27.460  1.00 32.55           C  
ANISOU 2382  CB  ASN A 177     4559   3678   4130   -326   -377    284
ATOM   2383  CG  ASN A 177     -36.207  -0.939 -26.123  1.00 31.88           C  
ANISOU 2383  CG  ASN A 177     4384   3649   4078   -309   -349    282
ATOM   2384  OD1 ASN A 177     -36.833  -0.673 -25.102  1.00 30.78           O  
ANISOU 2384  OD1 ASN A 177     4198   3520   3975   -303   -381    275
ATOM   2385  ND2 ASN A 177     -34.897  -1.193 -26.109  1.00 32.49           N  
ANISOU 2385  ND2 ASN A 177     4438   3759   4145   -301   -290    292
ATOM   2386  H   ASN A 177     -36.050   1.393 -27.848  1.00 34.64           H  
ATOM   2387  HA  ASN A 177     -35.341  -1.258 -28.886  1.00 34.97           H  
ATOM   2388  HB3 ASN A 177     -37.263  -2.036 -27.584  1.00 32.55           H  
ATOM   2389  HB2 ASN A 177     -37.859  -0.417 -27.372  1.00 32.55           H  
ATOM   2390 HD22 ASN A 177     -34.376  -1.147 -25.241  1.00 32.49           H  
ATOM   2391 HD21 ASN A 177     -34.400  -1.404 -26.965  1.00 32.49           H  
ATOM   2392  N   ASN A 178     -37.518   0.502 -30.475  1.00 36.14           N  
ANISOU 2392  N   ASN A 178     5209   4019   4500   -407   -438    299
ATOM   2393  CA  ASN A 178     -38.522   0.601 -31.539  1.00 36.49           C  
ANISOU 2393  CA  ASN A 178     5350   3998   4515   -437   -500    307
ATOM   2394  C   ASN A 178     -39.873   0.022 -31.053  1.00 34.38           C  
ANISOU 2394  C   ASN A 178     5061   3714   4288   -429   -570    312
ATOM   2395  O   ASN A 178     -40.206  -1.105 -31.426  1.00 34.06           O  
ANISOU 2395  O   ASN A 178     5070   3644   4224   -430   -588    315
ATOM   2396  CB  ASN A 178     -38.014  -0.042 -32.862  1.00 38.69           C  
ANISOU 2396  CB  ASN A 178     5737   4239   4722   -446   -458    309
ATOM   2397  CG  ASN A 178     -38.815   0.343 -34.115  1.00 43.09           C  
ANISOU 2397  CG  ASN A 178     6408   4726   5236   -489   -522    320
ATOM   2398  OD1 ASN A 178     -39.854   0.997 -34.044  1.00 41.86           O  
ANISOU 2398  OD1 ASN A 178     6242   4548   5113   -508   -609    330
ATOM   2399  ND2 ASN A 178     -38.333  -0.086 -35.282  1.00 46.38           N  
ANISOU 2399  ND2 ASN A 178     6934   5104   5581   -505   -476    322
ATOM   2400  H   ASN A 178     -37.214   1.386 -30.088  1.00 36.14           H  
ATOM   2401  HA  ASN A 178     -38.673   1.658 -31.753  1.00 36.49           H  
ATOM   2402  HB3 ASN A 178     -37.964  -1.129 -32.794  1.00 38.69           H  
ATOM   2403  HB2 ASN A 178     -36.992   0.295 -33.038  1.00 38.69           H  
ATOM   2404 HD22 ASN A 178     -38.816   0.133 -36.141  1.00 46.38           H  
ATOM   2405 HD21 ASN A 178     -37.510  -0.671 -35.312  1.00 46.38           H  
ATOM   2406  N   PRO A 179     -40.611   0.771 -30.197  1.00 34.17           N  
ANISOU 2406  N   PRO A 179     4955   3703   4323   -422   -608    313
ATOM   2407  CA  PRO A 179     -41.878   0.280 -29.627  1.00 34.36           C  
ANISOU 2407  CA  PRO A 179     4944   3713   4397   -412   -665    322
ATOM   2408  C   PRO A 179     -42.986   0.000 -30.659  1.00 35.84           C  
ANISOU 2408  C   PRO A 179     5210   3838   4568   -444   -742    344
ATOM   2409  O   PRO A 179     -43.784  -0.897 -30.417  1.00 33.28           O  
ANISOU 2409  O   PRO A 179     4884   3499   4263   -442   -777    353
ATOM   2410  CB  PRO A 179     -42.274   1.350 -28.599  1.00 34.80           C  
ANISOU 2410  CB  PRO A 179     4921   3784   4516   -401   -681    324
ATOM   2411  CG  PRO A 179     -41.591   2.618 -29.079  1.00 36.94           C  
ANISOU 2411  CG  PRO A 179     5211   4063   4759   -418   -655    318
ATOM   2412  CD  PRO A 179     -40.290   2.107 -29.686  1.00 33.47           C  
ANISOU 2412  CD  PRO A 179     4809   3647   4261   -420   -590    308
ATOM   2413  HA  PRO A 179     -41.688  -0.655 -29.099  1.00 34.36           H  
ATOM   2414  HB3 PRO A 179     -41.875   1.070 -27.625  1.00 34.80           H  
ATOM   2415  HB2 PRO A 179     -43.352   1.475 -28.483  1.00 34.80           H  
ATOM   2416  HG3 PRO A 179     -41.440   3.354 -28.289  1.00 36.94           H  
ATOM   2417  HG2 PRO A 179     -42.200   3.082 -29.857  1.00 36.94           H  
ATOM   2418  HD2 PRO A 179     -39.936   2.802 -30.447  1.00 33.47           H  
ATOM   2419  HD3 PRO A 179     -39.520   2.012 -28.921  1.00 33.47           H  
ATOM   2420  N   GLU A 180     -42.983   0.703 -31.805  1.00 37.10           N  
ANISOU 2420  N   GLU A 180     5442   3958   4693   -478   -773    354
ATOM   2421  CA  GLU A 180     -43.899   0.460 -32.924  1.00 40.63           C  
ANISOU 2421  CA  GLU A 180     5980   4340   5117   -517   -857    379
ATOM   2422  C   GLU A 180     -43.672  -0.883 -33.645  1.00 36.68           C  
ANISOU 2422  C   GLU A 180     5562   3818   4555   -526   -842    375
ATOM   2423  O   GLU A 180     -44.648  -1.477 -34.104  1.00 37.59           O  
ANISOU 2423  O   GLU A 180     5704   3898   4681   -545   -913    394
ATOM   2424  CB  GLU A 180     -43.840   1.646 -33.911  1.00 45.55           C  
ANISOU 2424  CB  GLU A 180     6676   4925   5703   -552   -884    389
ATOM   2425  CG  GLU A 180     -44.383   2.974 -33.332  1.00 51.90           C  
ANISOU 2425  CG  GLU A 180     7408   5732   6579   -546   -928    403
ATOM   2426  CD  GLU A 180     -45.887   2.983 -32.998  1.00 59.09           C  
ANISOU 2426  CD  GLU A 180     8259   6622   7571   -541  -1012    434
ATOM   2427  OE1 GLU A 180     -46.655   2.251 -33.663  1.00 65.25           O  
ANISOU 2427  OE1 GLU A 180     9096   7355   8339   -572  -1087    459
ATOM   2428  OE2 GLU A 180     -46.252   3.738 -32.071  1.00 59.51           O1-
ANISOU 2428  OE2 GLU A 180     8209   6699   7700   -509  -1004    437
ATOM   2429  H   GLU A 180     -42.295   1.429 -31.945  1.00 37.10           H  
ATOM   2430  HA  GLU A 180     -44.905   0.404 -32.507  1.00 40.63           H  
ATOM   2431  HB3 GLU A 180     -44.364   1.400 -34.836  1.00 45.55           H  
ATOM   2432  HB2 GLU A 180     -42.802   1.805 -34.208  1.00 45.55           H  
ATOM   2433  HG3 GLU A 180     -44.207   3.771 -34.056  1.00 51.90           H  
ATOM   2434  HG2 GLU A 180     -43.810   3.248 -32.444  1.00 51.90           H  
ATOM   2435  N   GLU A 181     -42.416  -1.366 -33.688  1.00 37.49           N  
ANISOU 2435  N   GLU A 181     5702   3941   4601   -511   -750    353
ATOM   2436  CA  GLU A 181     -42.082  -2.708 -34.172  1.00 38.92           C  
ANISOU 2436  CA  GLU A 181     5966   4099   4721   -511   -716    348
ATOM   2437  C   GLU A 181     -42.501  -3.807 -33.178  1.00 38.91           C  
ANISOU 2437  C   GLU A 181     5889   4127   4766   -481   -719    344
ATOM   2438  O   GLU A 181     -42.926  -4.873 -33.618  1.00 37.41           O  
ANISOU 2438  O   GLU A 181     5765   3899   4550   -497   -754    352
ATOM   2439  CB  GLU A 181     -40.586  -2.783 -34.538  1.00 40.83           C  
ANISOU 2439  CB  GLU A 181     6248   4357   4906   -493   -604    330
ATOM   2440  CG  GLU A 181     -40.125  -4.165 -35.063  1.00 47.20           C  
ANISOU 2440  CG  GLU A 181     7157   5130   5647   -488   -561    327
ATOM   2441  CD  GLU A 181     -38.647  -4.269 -35.466  1.00 56.67           C  
ANISOU 2441  CD  GLU A 181     8377   6348   6805   -457   -434    315
ATOM   2442  OE1 GLU A 181     -37.851  -3.375 -35.099  1.00 56.32           O  
ANISOU 2442  OE1 GLU A 181     8219   6370   6807   -420   -377    308
ATOM   2443  OE2 GLU A 181     -38.325  -5.285 -36.119  1.00 64.57           O1-
ANISOU 2443  OE2 GLU A 181     9512   7294   7727   -469   -392    316
ATOM   2444  H   GLU A 181     -41.657  -0.829 -33.290  1.00 37.49           H  
ATOM   2445  HA  GLU A 181     -42.644  -2.878 -35.093  1.00 38.92           H  
ATOM   2446  HB3 GLU A 181     -39.991  -2.505 -33.668  1.00 40.83           H  
ATOM   2447  HB2 GLU A 181     -40.381  -2.033 -35.302  1.00 40.83           H  
ATOM   2448  HG3 GLU A 181     -40.745  -4.452 -35.914  1.00 47.20           H  
ATOM   2449  HG2 GLU A 181     -40.282  -4.922 -34.296  1.00 47.20           H  
ATOM   2450  N   ILE A 182     -42.404  -3.524 -31.868  1.00 36.84           N  
ANISOU 2450  N   ILE A 182     5502   3926   4570   -443   -687    333
ATOM   2451  CA  ILE A 182     -42.841  -4.425 -30.800  1.00 33.12           C  
ANISOU 2451  CA  ILE A 182     4964   3481   4139   -414   -684    329
ATOM   2452  C   ILE A 182     -44.378  -4.574 -30.777  1.00 35.00           C  
ANISOU 2452  C   ILE A 182     5197   3680   4421   -441   -785    354
ATOM   2453  O   ILE A 182     -44.862  -5.692 -30.613  1.00 32.85           O  
ANISOU 2453  O   ILE A 182     4942   3392   4145   -444   -805    359
ATOM   2454  CB  ILE A 182     -42.332  -3.961 -29.404  1.00 32.48           C  
ANISOU 2454  CB  ILE A 182     4760   3464   4114   -374   -636    315
ATOM   2455  CG1 ILE A 182     -40.786  -3.947 -29.351  1.00 32.45           C  
ANISOU 2455  CG1 ILE A 182     4753   3499   4075   -352   -546    299
ATOM   2456  CG2 ILE A 182     -42.884  -4.785 -28.220  1.00 31.65           C  
ANISOU 2456  CG2 ILE A 182     4590   3379   4056   -348   -641    312
ATOM   2457  CD1 ILE A 182     -40.217  -3.076 -28.221  1.00 30.76           C  
ANISOU 2457  CD1 ILE A 182     4434   3343   3909   -327   -513    289
ATOM   2458  H   ILE A 182     -42.036  -2.629 -31.577  1.00 36.84           H  
ATOM   2459  HA  ILE A 182     -42.416  -5.411 -31.001  1.00 33.12           H  
ATOM   2460  HB  ILE A 182     -42.670  -2.935 -29.261  1.00 32.48           H  
ATOM   2461 HG13 ILE A 182     -40.370  -3.578 -30.287  1.00 32.45           H  
ATOM   2462 HG12 ILE A 182     -40.413  -4.967 -29.253  1.00 32.45           H  
ATOM   2463 HG21 ILE A 182     -42.420  -4.487 -27.282  1.00 31.65           H  
ATOM   2464 HG22 ILE A 182     -43.956  -4.655 -28.089  1.00 31.65           H  
ATOM   2465 HG23 ILE A 182     -42.695  -5.849 -28.361  1.00 31.65           H  
ATOM   2466 HD11 ILE A 182     -39.480  -2.372 -28.606  1.00 30.76           H  
ATOM   2467 HD12 ILE A 182     -40.992  -2.491 -27.730  1.00 30.76           H  
ATOM   2468 HD13 ILE A 182     -39.731  -3.688 -27.463  1.00 30.76           H  
ATOM   2469  N   LEU A 183     -45.110  -3.468 -31.014  1.00 34.84           N  
ANISOU 2469  N   LEU A 183     5151   3641   4443   -461   -850    374
ATOM   2470  CA  LEU A 183     -46.564  -3.448 -31.195  1.00 37.16           C  
ANISOU 2470  CA  LEU A 183     5426   3898   4794   -487   -950    408
ATOM   2471  C   LEU A 183     -47.015  -4.298 -32.398  1.00 36.57           C  
ANISOU 2471  C   LEU A 183     5473   3763   4656   -534  -1009    425
ATOM   2472  O   LEU A 183     -47.961  -5.069 -32.254  1.00 36.51           O  
ANISOU 2472  O   LEU A 183     5458   3738   4676   -548  -1061    444
ATOM   2473  CB  LEU A 183     -47.074  -1.993 -31.324  1.00 37.71           C  
ANISOU 2473  CB  LEU A 183     5461   3952   4912   -498  -1003    430
ATOM   2474  CG  LEU A 183     -46.993  -1.149 -30.028  1.00 39.25           C  
ANISOU 2474  CG  LEU A 183     5540   4192   5179   -456   -959    421
ATOM   2475  CD1 LEU A 183     -47.126   0.359 -30.329  1.00 40.03           C  
ANISOU 2475  CD1 LEU A 183     5634   4271   5302   -467   -994    437
ATOM   2476  CD2 LEU A 183     -47.975  -1.624 -28.943  1.00 39.80           C  
ANISOU 2476  CD2 LEU A 183     5515   4271   5334   -434   -975    436
ATOM   2477  H   LEU A 183     -44.638  -2.579 -31.117  1.00 34.84           H  
ATOM   2478  HA  LEU A 183     -47.001  -3.896 -30.307  1.00 37.16           H  
ATOM   2479  HB3 LEU A 183     -48.108  -1.987 -31.671  1.00 37.71           H  
ATOM   2480  HB2 LEU A 183     -46.500  -1.500 -32.109  1.00 37.71           H  
ATOM   2481  HG  LEU A 183     -46.008  -1.296 -29.599  1.00 39.25           H  
ATOM   2482 HD11 LEU A 183     -47.875   0.857 -29.713  1.00 40.03           H  
ATOM   2483 HD12 LEU A 183     -46.180   0.871 -30.150  1.00 40.03           H  
ATOM   2484 HD13 LEU A 183     -47.397   0.547 -31.368  1.00 40.03           H  
ATOM   2485 HD21 LEU A 183     -48.694  -0.858 -28.662  1.00 39.80           H  
ATOM   2486 HD22 LEU A 183     -48.542  -2.491 -29.270  1.00 39.80           H  
ATOM   2487 HD23 LEU A 183     -47.443  -1.911 -28.036  1.00 39.80           H  
ATOM   2488  N   LYS A 184     -46.297  -4.183 -33.530  1.00 40.23           N  
ANISOU 2488  N   LYS A 184     6054   4196   5034   -558   -993    417
ATOM   2489  CA  LYS A 184     -46.499  -4.964 -34.754  1.00 45.01           C  
ANISOU 2489  CA  LYS A 184     6807   4731   5561   -610  -1047    433
ATOM   2490  C   LYS A 184     -46.282  -6.475 -34.539  1.00 42.87           C  
ANISOU 2490  C   LYS A 184     6571   4464   5252   -596  -1000    417
ATOM   2491  O   LYS A 184     -47.130  -7.261 -34.955  1.00 42.90           O  
ANISOU 2491  O   LYS A 184     6639   4421   5240   -635  -1072    438
ATOM   2492  CB  LYS A 184     -45.570  -4.402 -35.852  1.00 51.79           C  
ANISOU 2492  CB  LYS A 184     7791   5553   6330   -634  -1021    424
ATOM   2493  CG  LYS A 184     -45.704  -5.038 -37.252  1.00 61.74           C  
ANISOU 2493  CG  LYS A 184     9221   6727   7507   -698  -1092    445
ATOM   2494  CD  LYS A 184     -44.418  -4.926 -38.090  1.00 67.49           C  
ANISOU 2494  CD  LYS A 184    10103   7416   8124   -713  -1026    427
ATOM   2495  CE  LYS A 184     -43.927  -3.483 -38.306  1.00 73.64           C  
ANISOU 2495  CE  LYS A 184    10852   8217   8908   -701   -984    418
ATOM   2496  NZ  LYS A 184     -42.668  -3.448 -39.072  1.00 76.71           N1+
ANISOU 2496  NZ  LYS A 184    11253   8639   9252   -659   -840    386
ATOM   2497  H   LYS A 184     -45.533  -3.520 -33.556  1.00 40.23           H  
ATOM   2498  HA  LYS A 184     -47.532  -4.814 -35.075  1.00 45.01           H  
ATOM   2499  HB3 LYS A 184     -44.541  -4.517 -35.519  1.00 51.79           H  
ATOM   2500  HB2 LYS A 184     -45.727  -3.326 -35.947  1.00 51.79           H  
ATOM   2501  HG3 LYS A 184     -46.530  -4.565 -37.784  1.00 61.74           H  
ATOM   2502  HG2 LYS A 184     -45.966  -6.093 -37.186  1.00 61.74           H  
ATOM   2503  HD3 LYS A 184     -44.593  -5.401 -39.056  1.00 67.49           H  
ATOM   2504  HD2 LYS A 184     -43.636  -5.515 -37.606  1.00 67.49           H  
ATOM   2505  HE3 LYS A 184     -43.748  -2.986 -37.352  1.00 73.64           H  
ATOM   2506  HE2 LYS A 184     -44.682  -2.901 -38.835  1.00 73.64           H  
ATOM   2507  HZ1 LYS A 184     -41.953  -3.958 -38.573  1.00 76.71           H  
ATOM   2508  HZ2 LYS A 184     -42.811  -3.871 -39.978  1.00 76.71           H  
ATOM   2509  HZ3 LYS A 184     -42.372  -2.490 -39.192  1.00 76.71           H  
ATOM   2510  N   ILE A 185     -45.163  -6.845 -33.891  1.00 40.84           N  
ANISOU 2510  N   ILE A 185     6282   4257   4978   -544   -885    384
ATOM   2511  CA  ILE A 185     -44.763  -8.228 -33.599  1.00 40.87           C  
ANISOU 2511  CA  ILE A 185     6320   4264   4944   -522   -828    368
ATOM   2512  C   ILE A 185     -45.767  -8.990 -32.715  1.00 39.86           C  
ANISOU 2512  C   ILE A 185     6111   4148   4886   -521   -885    381
ATOM   2513  O   ILE A 185     -46.031 -10.161 -32.983  1.00 38.40           O  
ANISOU 2513  O   ILE A 185     5997   3927   4666   -542   -909    388
ATOM   2514  CB  ILE A 185     -43.331  -8.277 -32.974  1.00 42.66           C  
ANISOU 2514  CB  ILE A 185     6500   4547   5159   -462   -701    338
ATOM   2515  CG1 ILE A 185     -42.279  -8.072 -34.087  1.00 45.54           C  
ANISOU 2515  CG1 ILE A 185     6968   4888   5447   -466   -635    330
ATOM   2516  CG2 ILE A 185     -42.978  -9.532 -32.137  1.00 42.56           C  
ANISOU 2516  CG2 ILE A 185     6482   4549   5140   -429   -654    327
ATOM   2517  CD1 ILE A 185     -40.889  -7.683 -33.571  1.00 46.82           C  
ANISOU 2517  CD1 ILE A 185     7046   5112   5628   -418   -534    313
ATOM   2518  H   ILE A 185     -44.512  -6.130 -33.592  1.00 40.84           H  
ATOM   2519  HA  ILE A 185     -44.735  -8.752 -34.557  1.00 40.87           H  
ATOM   2520  HB  ILE A 185     -43.252  -7.426 -32.295  1.00 42.66           H  
ATOM   2521 HG13 ILE A 185     -42.609  -7.296 -34.779  1.00 45.54           H  
ATOM   2522 HG12 ILE A 185     -42.200  -8.980 -34.685  1.00 45.54           H  
ATOM   2523 HG21 ILE A 185     -41.955  -9.490 -31.764  1.00 42.56           H  
ATOM   2524 HG22 ILE A 185     -43.609  -9.632 -31.253  1.00 42.56           H  
ATOM   2525 HG23 ILE A 185     -43.075 -10.442 -32.730  1.00 42.56           H  
ATOM   2526 HD11 ILE A 185     -40.275  -7.294 -34.383  1.00 46.82           H  
ATOM   2527 HD12 ILE A 185     -40.953  -6.914 -32.801  1.00 46.82           H  
ATOM   2528 HD13 ILE A 185     -40.364  -8.541 -33.152  1.00 46.82           H  
ATOM   2529  N   MET A 186     -46.321  -8.311 -31.701  1.00 37.92           N  
ANISOU 2529  N   MET A 186     5727   3946   4735   -501   -904    387
ATOM   2530  CA  MET A 186     -47.295  -8.881 -30.772  1.00 36.95           C  
ANISOU 2530  CA  MET A 186     5516   3838   4683   -491   -934    399
ATOM   2531  C   MET A 186     -48.698  -9.040 -31.389  1.00 36.29           C  
ANISOU 2531  C   MET A 186     5470   3697   4621   -551  -1055    441
ATOM   2532  O   MET A 186     -49.431  -9.925 -30.952  1.00 36.57           O  
ANISOU 2532  O   MET A 186     5486   3725   4683   -560  -1085    453
ATOM   2533  CB  MET A 186     -47.298  -8.038 -29.484  1.00 34.65           C  
ANISOU 2533  CB  MET A 186     5080   3603   4481   -450   -906    393
ATOM   2534  CG  MET A 186     -45.950  -8.071 -28.736  1.00 34.02           C  
ANISOU 2534  CG  MET A 186     4967   3579   4378   -398   -798    356
ATOM   2535  SD  MET A 186     -45.548  -9.645 -27.937  1.00 36.58           S  
ANISOU 2535  SD  MET A 186     5318   3920   4660   -367   -730    335
ATOM   2536  CE  MET A 186     -46.111  -9.270 -26.264  1.00 40.91           C  
ANISOU 2536  CE  MET A 186     5725   4516   5300   -330   -714    330
ATOM   2537  H   MET A 186     -46.051  -7.350 -31.536  1.00 37.92           H  
ATOM   2538  HA  MET A 186     -46.963  -9.887 -30.510  1.00 36.95           H  
ATOM   2539  HB3 MET A 186     -48.080  -8.386 -28.810  1.00 34.65           H  
ATOM   2540  HB2 MET A 186     -47.551  -7.007 -29.733  1.00 34.65           H  
ATOM   2541  HG3 MET A 186     -45.924  -7.281 -27.985  1.00 34.02           H  
ATOM   2542  HG2 MET A 186     -45.126  -7.857 -29.412  1.00 34.02           H  
ATOM   2543  HE1 MET A 186     -45.960 -10.135 -25.624  1.00 40.91           H  
ATOM   2544  HE2 MET A 186     -45.544  -8.433 -25.859  1.00 40.91           H  
ATOM   2545  HE3 MET A 186     -47.168  -9.004 -26.258  1.00 40.91           H  
ATOM   2546  N   LYS A 187     -49.027  -8.250 -32.428  1.00 37.34           N  
ANISOU 2546  N   LYS A 187     5648   3790   4748   -592  -1128    465
ATOM   2547  CA  LYS A 187     -50.245  -8.408 -33.234  1.00 41.51           C  
ANISOU 2547  CA  LYS A 187     6228   4254   5287   -659  -1257    513
ATOM   2548  C   LYS A 187     -50.222  -9.657 -34.136  1.00 43.19           C  
ANISOU 2548  C   LYS A 187     6588   4417   5403   -698  -1271    510
ATOM   2549  O   LYS A 187     -51.293 -10.210 -34.386  1.00 45.50           O  
ANISOU 2549  O   LYS A 187     6881   4682   5723   -736  -1348    540
ATOM   2550  CB  LYS A 187     -50.514  -7.122 -34.039  1.00 45.36           C  
ANISOU 2550  CB  LYS A 187     6753   4708   5773   -693  -1325    537
ATOM   2551  CG  LYS A 187     -50.932  -5.930 -33.159  1.00 49.35           C  
ANISOU 2551  CG  LYS A 187     7111   5252   6386   -658  -1327    550
ATOM   2552  CD  LYS A 187     -50.801  -4.583 -33.889  1.00 55.59           C  
ANISOU 2552  CD  LYS A 187     7935   6011   7173   -682  -1380    569
ATOM   2553  CE  LYS A 187     -50.970  -3.384 -32.942  1.00 57.87           C  
ANISOU 2553  CE  LYS A 187     8102   6347   7536   -631  -1329    560
ATOM   2554  NZ  LYS A 187     -50.851  -2.099 -33.653  1.00 62.64           N1+
ANISOU 2554  NZ  LYS A 187     8739   6919   8142   -654  -1385    582
ATOM   2555  H   LYS A 187     -48.381  -7.535 -32.733  1.00 37.34           H  
ATOM   2556  HA  LYS A 187     -51.083  -8.547 -32.551  1.00 41.51           H  
ATOM   2557  HB3 LYS A 187     -51.304  -7.293 -34.772  1.00 45.36           H  
ATOM   2558  HB2 LYS A 187     -49.626  -6.867 -34.615  1.00 45.36           H  
ATOM   2559  HG3 LYS A 187     -50.343  -5.912 -32.243  1.00 49.35           H  
ATOM   2560  HG2 LYS A 187     -51.964  -6.068 -32.833  1.00 49.35           H  
ATOM   2561  HD3 LYS A 187     -51.549  -4.538 -34.682  1.00 55.59           H  
ATOM   2562  HD2 LYS A 187     -49.829  -4.528 -34.380  1.00 55.59           H  
ATOM   2563  HE3 LYS A 187     -50.220  -3.414 -32.151  1.00 57.87           H  
ATOM   2564  HE2 LYS A 187     -51.942  -3.424 -32.455  1.00 57.87           H  
ATOM   2565  HZ1 LYS A 187     -51.560  -2.043 -34.370  1.00 62.64           H  
ATOM   2566  HZ2 LYS A 187     -50.978  -1.340 -32.999  1.00 62.64           H  
ATOM   2567  HZ3 LYS A 187     -49.937  -2.028 -34.077  1.00 62.64           H  
ATOM   2568  N   THR A 188     -49.025 -10.127 -34.543  1.00 42.92           N  
ANISOU 2568  N   THR A 188     6669   4371   5264   -687  -1191    476
ATOM   2569  CA  THR A 188     -48.845 -11.432 -35.199  1.00 47.74           C  
ANISOU 2569  CA  THR A 188     7432   4929   5777   -717  -1186    470
ATOM   2570  C   THR A 188     -49.023 -12.625 -34.227  1.00 49.57           C  
ANISOU 2570  C   THR A 188     7604   5190   6037   -688  -1151    460
ATOM   2571  O   THR A 188     -49.286 -13.735 -34.689  1.00 51.23           O  
ANISOU 2571  O   THR A 188     7931   5352   6181   -721  -1169    463
ATOM   2572  CB  THR A 188     -47.469 -11.572 -35.922  1.00 49.13           C  
ANISOU 2572  CB  THR A 188     7738   5085   5841   -699  -1086    437
ATOM   2573  OG1 THR A 188     -46.397 -11.988 -35.094  1.00 52.82           O  
ANISOU 2573  OG1 THR A 188     8116   5623   6329   -622   -960    402
ATOM   2574  CG2 THR A 188     -47.047 -10.338 -36.731  1.00 48.08           C  
ANISOU 2574  CG2 THR A 188     7657   4929   5682   -722  -1104    443
ATOM   2575  H   THR A 188     -48.183  -9.622 -34.305  1.00 42.92           H  
ATOM   2576  HA  THR A 188     -49.621 -11.527 -35.961  1.00 47.74           H  
ATOM   2577  HB  THR A 188     -47.587 -12.380 -36.646  1.00 49.13           H  
ATOM   2578  HG1 THR A 188     -46.233 -11.306 -34.433  1.00 52.82           H  
ATOM   2579 HG21 THR A 188     -46.161 -10.548 -37.331  1.00 48.08           H  
ATOM   2580 HG22 THR A 188     -47.838 -10.022 -37.411  1.00 48.08           H  
ATOM   2581 HG23 THR A 188     -46.805  -9.500 -36.081  1.00 48.08           H  
ATOM   2582  N   LYS A 189     -48.907 -12.363 -32.913  1.00 47.27           N  
ANISOU 2582  N   LYS A 189     7153   4971   5834   -632  -1102    447
ATOM   2583  CA  LYS A 189     -49.123 -13.321 -31.826  1.00 46.66           C  
ANISOU 2583  CA  LYS A 189     7021   4920   5785   -606  -1069    438
ATOM   2584  C   LYS A 189     -50.559 -13.258 -31.257  1.00 49.17           C  
ANISOU 2584  C   LYS A 189     7232   5240   6208   -633  -1162    477
ATOM   2585  O   LYS A 189     -50.832 -13.926 -30.260  1.00 52.28           O  
ANISOU 2585  O   LYS A 189     7539   5669   6653   -602  -1128    470
ATOM   2586  CB  LYS A 189     -48.059 -13.085 -30.732  1.00 44.46           C  
ANISOU 2586  CB  LYS A 189     6652   4714   5526   -526   -947    399
ATOM   2587  CG  LYS A 189     -46.620 -13.283 -31.235  1.00 43.78           C  
ANISOU 2587  CG  LYS A 189     6641   4635   5359   -494   -850    369
ATOM   2588  CD  LYS A 189     -45.568 -13.140 -30.123  1.00 43.13           C  
ANISOU 2588  CD  LYS A 189     6468   4621   5298   -421   -741    338
ATOM   2589  CE  LYS A 189     -44.119 -13.103 -30.644  1.00 43.36           C  
ANISOU 2589  CE  LYS A 189     6549   4659   5264   -388   -646    318
ATOM   2590  NZ  LYS A 189     -43.713 -14.362 -31.296  1.00 43.94           N1+
ANISOU 2590  NZ  LYS A 189     6779   4675   5239   -399   -612    315
ATOM   2591  H   LYS A 189     -48.697 -11.419 -32.621  1.00 47.27           H  
ATOM   2592  HA  LYS A 189     -48.988 -14.335 -32.206  1.00 46.66           H  
ATOM   2593  HB3 LYS A 189     -48.229 -13.779 -29.912  1.00 44.46           H  
ATOM   2594  HB2 LYS A 189     -48.164 -12.088 -30.304  1.00 44.46           H  
ATOM   2595  HG3 LYS A 189     -46.405 -12.560 -32.021  1.00 43.78           H  
ATOM   2596  HG2 LYS A 189     -46.540 -14.267 -31.698  1.00 43.78           H  
ATOM   2597  HD3 LYS A 189     -45.685 -13.955 -29.407  1.00 43.13           H  
ATOM   2598  HD2 LYS A 189     -45.761 -12.225 -29.562  1.00 43.13           H  
ATOM   2599  HE3 LYS A 189     -43.432 -12.915 -29.820  1.00 43.36           H  
ATOM   2600  HE2 LYS A 189     -43.996 -12.282 -31.350  1.00 43.36           H  
ATOM   2601  HZ1 LYS A 189     -44.316 -14.539 -32.087  1.00 43.94           H  
ATOM   2602  HZ2 LYS A 189     -42.757 -14.286 -31.614  1.00 43.94           H  
ATOM   2603  HZ3 LYS A 189     -43.790 -15.125 -30.639  1.00 43.94           H  
ATOM   2604  N   GLY A 190     -51.453 -12.484 -31.902  1.00 51.31           N  
ANISOU 2604  N   GLY A 190     7505   5473   6514   -686  -1271    519
ATOM   2605  CA  GLY A 190     -52.876 -12.398 -31.569  1.00 53.49           C  
ANISOU 2605  CA  GLY A 190     7677   5743   6902   -717  -1368    569
ATOM   2606  C   GLY A 190     -53.178 -11.425 -30.416  1.00 53.12           C  
ANISOU 2606  C   GLY A 190     7457   5756   6969   -660  -1323    568
ATOM   2607  O   GLY A 190     -54.287 -11.468 -29.885  1.00 54.90           O  
ANISOU 2607  O   GLY A 190     7580   5989   7290   -663  -1356    599
ATOM   2608  H   GLY A 190     -51.150 -11.968 -32.716  1.00 51.31           H  
ATOM   2609  HA3 GLY A 190     -53.269 -13.386 -31.324  1.00 53.49           H  
ATOM   2610  HA2 GLY A 190     -53.413 -12.057 -32.454  1.00 53.49           H  
ATOM   2611  N   LEU A 191     -52.217 -10.572 -30.021  1.00 48.20           N  
ANISOU 2611  N   LEU A 191     6803   5170   6338   -612  -1249    537
ATOM   2612  CA  LEU A 191     -52.346  -9.627 -28.911  1.00 46.56           C  
ANISOU 2612  CA  LEU A 191     6449   5011   6230   -561  -1207    536
ATOM   2613  C   LEU A 191     -52.585  -8.212 -29.462  1.00 48.48           C  
ANISOU 2613  C   LEU A 191     6673   5235   6511   -576  -1264    564
ATOM   2614  O   LEU A 191     -51.783  -7.726 -30.259  1.00 51.45           O  
ANISOU 2614  O   LEU A 191     7153   5586   6809   -601  -1282    556
ATOM   2615  CB  LEU A 191     -51.063  -9.654 -28.048  1.00 45.34           C  
ANISOU 2615  CB  LEU A 191     6273   4912   6039   -498  -1083    481
ATOM   2616  CG  LEU A 191     -50.637 -11.048 -27.531  1.00 44.78           C  
ANISOU 2616  CG  LEU A 191     6234   4857   5922   -480  -1025    454
ATOM   2617  CD1 LEU A 191     -49.228 -10.991 -26.926  1.00 45.58           C  
ANISOU 2617  CD1 LEU A 191     6333   5006   5976   -425   -915    407
ATOM   2618  CD2 LEU A 191     -51.648 -11.649 -26.538  1.00 44.45           C  
ANISOU 2618  CD2 LEU A 191     6099   4826   5963   -472  -1032    471
ATOM   2619  H   LEU A 191     -51.324 -10.570 -30.496  1.00 48.20           H  
ATOM   2620  HA  LEU A 191     -53.187  -9.908 -28.276  1.00 46.56           H  
ATOM   2621  HB3 LEU A 191     -51.193  -8.983 -27.199  1.00 45.34           H  
ATOM   2622  HB2 LEU A 191     -50.239  -9.232 -28.622  1.00 45.34           H  
ATOM   2623  HG  LEU A 191     -50.563 -11.729 -28.379  1.00 44.78           H  
ATOM   2624 HD11 LEU A 191     -48.897 -11.978 -26.601  1.00 45.58           H  
ATOM   2625 HD12 LEU A 191     -48.505 -10.634 -27.658  1.00 45.58           H  
ATOM   2626 HD13 LEU A 191     -49.196 -10.324 -26.064  1.00 45.58           H  
ATOM   2627 HD21 LEU A 191     -51.165 -12.018 -25.632  1.00 44.45           H  
ATOM   2628 HD22 LEU A 191     -52.392 -10.917 -26.227  1.00 44.45           H  
ATOM   2629 HD23 LEU A 191     -52.179 -12.489 -26.987  1.00 44.45           H  
ATOM   2630  N   GLN A 192     -53.660  -7.559 -28.993  1.00 42.83           N  
ANISOU 2630  N   GLN A 192     5836   4525   5910   -563  -1291    599
ATOM   2631  CA  GLN A 192     -53.986  -6.164 -29.300  1.00 40.67           C  
ANISOU 2631  CA  GLN A 192     5514   4244   5694   -556  -1320    622
ATOM   2632  C   GLN A 192     -53.043  -5.235 -28.526  1.00 39.99           C  
ANISOU 2632  C   GLN A 192     5394   4207   5591   -496  -1209    573
ATOM   2633  O   GLN A 192     -53.020  -5.306 -27.300  1.00 38.70           O  
ANISOU 2633  O   GLN A 192     5181   4083   5437   -456  -1128    543
ATOM   2634  CB  GLN A 192     -55.453  -5.871 -28.911  1.00 44.42           C  
ANISOU 2634  CB  GLN A 192     5866   4705   6306   -555  -1374    681
ATOM   2635  CG  GLN A 192     -56.504  -6.765 -29.597  1.00 48.79           C  
ANISOU 2635  CG  GLN A 192     6439   5212   6884   -619  -1489    735
ATOM   2636  CD  GLN A 192     -56.508  -6.685 -31.125  1.00 53.94           C  
ANISOU 2636  CD  GLN A 192     7216   5811   7468   -690  -1600    761
ATOM   2637  OE1 GLN A 192     -56.282  -5.624 -31.704  1.00 53.85           O  
ANISOU 2637  OE1 GLN A 192     7292   5764   7402   -747  -1666    774
ATOM   2638  NE2 GLN A 192     -56.799  -7.806 -31.786  1.00 50.94           N  
ANISOU 2638  NE2 GLN A 192     6852   5414   7086   -691  -1630    771
ATOM   2639  H   GLN A 192     -54.257  -8.015 -28.315  1.00 42.83           H  
ATOM   2640  HA  GLN A 192     -53.852  -5.998 -30.371  1.00 40.67           H  
ATOM   2641  HB3 GLN A 192     -55.682  -4.826 -29.124  1.00 44.42           H  
ATOM   2642  HB2 GLN A 192     -55.575  -5.982 -27.834  1.00 44.42           H  
ATOM   2643  HG3 GLN A 192     -57.499  -6.496 -29.241  1.00 48.79           H  
ATOM   2644  HG2 GLN A 192     -56.336  -7.798 -29.292  1.00 48.79           H  
ATOM   2645 HE22 GLN A 192     -56.830  -7.807 -32.795  1.00 50.94           H  
ATOM   2646 HE21 GLN A 192     -57.000  -8.658 -31.280  1.00 50.94           H  
ATOM   2647  N   GLY A 193     -52.282  -4.405 -29.253  1.00 38.22           N  
ANISOU 2647  N   GLY A 193     5208   3979   5332   -496  -1206    563
ATOM   2648  CA  GLY A 193     -51.239  -3.558 -28.683  1.00 36.48           C  
ANISOU 2648  CA  GLY A 193     4964   3804   5092   -450  -1109    520
ATOM   2649  C   GLY A 193     -51.671  -2.087 -28.683  1.00 37.42           C  
ANISOU 2649  C   GLY A 193     5046   3911   5260   -441  -1127    538
ATOM   2650  O   GLY A 193     -52.337  -1.629 -29.612  1.00 37.45           O  
ANISOU 2650  O   GLY A 193     5087   3870   5269   -479  -1214    575
ATOM   2651  H   GLY A 193     -52.399  -4.378 -30.256  1.00 38.22           H  
ATOM   2652  HA3 GLY A 193     -50.363  -3.671 -29.318  1.00 36.48           H  
ATOM   2653  HA2 GLY A 193     -50.946  -3.878 -27.682  1.00 36.48           H  
ATOM   2654  N   THR A 194     -51.214  -1.342 -27.664  1.00 36.84           N  
ANISOU 2654  N   THR A 194     4904   3870   5223   -395  -1054    518
ATOM   2655  CA  THR A 194     -51.379   0.107 -27.525  1.00 37.59           C  
ANISOU 2655  CA  THR A 194     4975   3954   5353   -382  -1055    529
ATOM   2656  C   THR A 194     -50.346   0.654 -26.519  1.00 38.66           C  
ANISOU 2656  C   THR A 194     5099   4132   5456   -347   -958    482
ATOM   2657  O   THR A 194     -49.945  -0.074 -25.613  1.00 33.83           O  
ANISOU 2657  O   THR A 194     4475   3559   4820   -327   -894    450
ATOM   2658  CB  THR A 194     -52.820   0.487 -27.057  1.00 42.49           C  
ANISOU 2658  CB  THR A 194     5502   4547   6095   -365  -1090    578
ATOM   2659  OG1 THR A 194     -53.004   1.892 -27.066  1.00 46.11           O  
ANISOU 2659  OG1 THR A 194     5960   4982   6579   -359  -1108    596
ATOM   2660  CG2 THR A 194     -53.186   0.012 -25.636  1.00 41.40           C  
ANISOU 2660  CG2 THR A 194     5279   4433   6015   -318  -1012    567
ATOM   2661  H   THR A 194     -50.687  -1.785 -26.923  1.00 36.84           H  
ATOM   2662  HA  THR A 194     -51.179   0.568 -28.495  1.00 37.59           H  
ATOM   2663  HB  THR A 194     -53.541   0.064 -27.758  1.00 42.49           H  
ATOM   2664  HG1 THR A 194     -52.569   2.269 -26.296  1.00 46.11           H  
ATOM   2665 HG21 THR A 194     -54.244   0.178 -25.430  1.00 41.40           H  
ATOM   2666 HG22 THR A 194     -52.995  -1.053 -25.518  1.00 41.40           H  
ATOM   2667 HG23 THR A 194     -52.620   0.534 -24.864  1.00 41.40           H  
ATOM   2668  N   THR A 195     -49.964   1.934 -26.662  1.00 34.75           N  
ANISOU 2668  N   THR A 195     4613   3630   4959   -343   -949    480
ATOM   2669  CA  THR A 195     -49.188   2.654 -25.649  1.00 34.54           C  
ANISOU 2669  CA  THR A 195     4573   3637   4912   -315   -868    444
ATOM   2670  C   THR A 195     -50.147   3.191 -24.567  1.00 36.50           C  
ANISOU 2670  C   THR A 195     4742   3875   5250   -276   -838    459
ATOM   2671  O   THR A 195     -51.049   3.964 -24.892  1.00 37.35           O  
ANISOU 2671  O   THR A 195     4827   3944   5419   -270   -874    495
ATOM   2672  CB  THR A 195     -48.409   3.849 -26.259  1.00 33.86           C  
ANISOU 2672  CB  THR A 195     4544   3545   4776   -335   -872    435
ATOM   2673  OG1 THR A 195     -47.522   3.366 -27.249  1.00 35.45           O  
ANISOU 2673  OG1 THR A 195     4820   3752   4895   -368   -886    422
ATOM   2674  CG2 THR A 195     -47.569   4.652 -25.247  1.00 35.44           C  
ANISOU 2674  CG2 THR A 195     4734   3777   4955   -316   -798    403
ATOM   2675  H   THR A 195     -50.332   2.487 -27.423  1.00 34.75           H  
ATOM   2676  HA  THR A 195     -48.464   1.980 -25.189  1.00 34.54           H  
ATOM   2677  HB  THR A 195     -49.103   4.528 -26.757  1.00 33.86           H  
ATOM   2678  HG1 THR A 195     -48.036   2.961 -27.952  1.00 35.45           H  
ATOM   2679 HG21 THR A 195     -46.974   5.408 -25.760  1.00 35.44           H  
ATOM   2680 HG22 THR A 195     -48.190   5.173 -24.518  1.00 35.44           H  
ATOM   2681 HG23 THR A 195     -46.883   4.005 -24.699  1.00 35.44           H  
ATOM   2682  N   ALA A 196     -49.950   2.747 -23.316  1.00 32.97           N  
ANISOU 2682  N   ALA A 196     4258   3456   4810   -247   -772    436
ATOM   2683  CA  ALA A 196     -50.781   3.113 -22.168  1.00 33.57           C  
ANISOU 2683  CA  ALA A 196     4271   3516   4966   -207   -727    448
ATOM   2684  C   ALA A 196     -50.362   4.436 -21.512  1.00 33.69           C  
ANISOU 2684  C   ALA A 196     4304   3525   4972   -193   -683    433
ATOM   2685  O   ALA A 196     -51.240   5.202 -21.115  1.00 33.97           O  
ANISOU 2685  O   ALA A 196     4305   3522   5077   -165   -669    459
ATOM   2686  CB  ALA A 196     -50.757   1.973 -21.139  1.00 34.23           C  
ANISOU 2686  CB  ALA A 196     4330   3629   5047   -188   -671    425
ATOM   2687  H   ALA A 196     -49.174   2.127 -23.123  1.00 32.97           H  
ATOM   2688  HA  ALA A 196     -51.815   3.227 -22.502  1.00 33.57           H  
ATOM   2689  HB1 ALA A 196     -51.290   2.244 -20.226  1.00 34.23           H  
ATOM   2690  HB2 ALA A 196     -51.246   1.089 -21.544  1.00 34.23           H  
ATOM   2691  HB3 ALA A 196     -49.739   1.700 -20.860  1.00 34.23           H  
ATOM   2692  N   LEU A 197     -49.045   4.681 -21.401  1.00 33.64           N  
ANISOU 2692  N   LEU A 197     4346   3551   4882   -209   -656    396
ATOM   2693  CA  LEU A 197     -48.484   5.875 -20.766  1.00 33.63           C  
ANISOU 2693  CA  LEU A 197     4369   3546   4863   -202   -611    378
ATOM   2694  C   LEU A 197     -47.034   6.065 -21.237  1.00 33.84           C  
ANISOU 2694  C   LEU A 197     4448   3608   4801   -237   -612    350
ATOM   2695  O   LEU A 197     -46.354   5.077 -21.513  1.00 32.29           O  
ANISOU 2695  O   LEU A 197     4258   3449   4560   -250   -612    334
ATOM   2696  CB  LEU A 197     -48.598   5.748 -19.219  1.00 35.03           C  
ANISOU 2696  CB  LEU A 197     4524   3730   5055   -172   -541    361
ATOM   2697  CG  LEU A 197     -48.562   7.079 -18.434  1.00 38.41           C  
ANISOU 2697  CG  LEU A 197     4975   4130   5489   -156   -491    353
ATOM   2698  CD1 LEU A 197     -49.673   8.058 -18.866  1.00 40.01           C  
ANISOU 2698  CD1 LEU A 197     5159   4274   5766   -132   -503    392
ATOM   2699  CD2 LEU A 197     -48.607   6.818 -16.911  1.00 36.50           C  
ANISOU 2699  CD2 LEU A 197     4724   3889   5254   -130   -424    337
ATOM   2700  H   LEU A 197     -48.375   4.011 -21.754  1.00 33.64           H  
ATOM   2701  HA  LEU A 197     -49.058   6.732 -21.121  1.00 33.63           H  
ATOM   2702  HB3 LEU A 197     -47.811   5.083 -18.859  1.00 35.03           H  
ATOM   2703  HB2 LEU A 197     -49.532   5.250 -18.955  1.00 35.03           H  
ATOM   2704  HG  LEU A 197     -47.607   7.561 -18.646  1.00 38.41           H  
ATOM   2705 HD11 LEU A 197     -50.141   8.557 -18.018  1.00 40.01           H  
ATOM   2706 HD12 LEU A 197     -49.269   8.840 -19.510  1.00 40.01           H  
ATOM   2707 HD13 LEU A 197     -50.468   7.556 -19.419  1.00 40.01           H  
ATOM   2708 HD21 LEU A 197     -47.907   7.465 -16.382  1.00 36.50           H  
ATOM   2709 HD22 LEU A 197     -49.596   6.997 -16.488  1.00 36.50           H  
ATOM   2710 HD23 LEU A 197     -48.343   5.790 -16.665  1.00 36.50           H  
ATOM   2711  N   SER A 198     -46.588   7.327 -21.328  1.00 32.30           N  
ANISOU 2711  N   SER A 198     4289   3400   4582   -250   -610    347
ATOM   2712  CA ASER A 198     -45.247   7.705 -21.786  0.50 31.81           C  
ANISOU 2712  CA ASER A 198     4271   3371   4441   -286   -604    324
ATOM   2713  CA BSER A 198     -45.128   7.631 -21.891  0.50 33.14           C  
ANISOU 2713  CA BSER A 198     4439   3541   4610   -286   -603    323
ATOM   2714  C   SER A 198     -44.713   8.879 -20.956  1.00 33.30           C  
ANISOU 2714  C   SER A 198     4483   3559   4611   -290   -564    308
ATOM   2715  O   SER A 198     -45.508   9.664 -20.434  1.00 34.22           O  
ANISOU 2715  O   SER A 198     4597   3633   4769   -265   -545    317
ATOM   2716  CB ASER A 198     -45.298   8.076 -23.282  0.50 30.89           C  
ANISOU 2716  CB ASER A 198     4195   3241   4300   -315   -653    337
ATOM   2717  CB BSER A 198     -45.054   7.968 -23.336  0.50 33.53           C  
ANISOU 2717  CB BSER A 198     4527   3575   4637   -314   -653    337
ATOM   2718  OG ASER A 198     -45.432   6.917 -24.076  0.50 28.92           O  
ANISOU 2718  OG ASER A 198     3945   2992   4052   -321   -691    349
ATOM   2719  OG BSER A 198     -45.799   9.154 -23.540  0.50 35.86           O  
ANISOU 2719  OG BSER A 198     4833   3821   4968   -307   -673    358
ATOM   2720  H   SER A 198     -47.189   8.094 -21.063  1.00 32.30           H  
ATOM   2721  HA ASER A 198     -44.555   6.875 -21.634  0.50 31.81           H  
ATOM   2722  HA BSER A 198     -44.545   6.726 -21.716  0.50 33.14           H  
ATOM   2723  HB3ASER A 198     -44.377   8.574 -23.589  0.50 30.89           H  
ATOM   2724  HB3BSER A 198     -45.493   7.159 -23.920  0.50 33.53           H  
ATOM   2725  HB2ASER A 198     -46.118   8.764 -23.494  0.50 30.89           H  
ATOM   2726  HB2BSER A 198     -44.015   8.140 -23.616  0.50 33.53           H  
ATOM   2727  HG ASER A 198     -46.293   6.530 -23.896  0.50 28.92           H  
ATOM   2728  HG BSER A 198     -45.768   9.396 -24.468  0.50 35.86           H  
ATOM   2729  N   ARG A 199     -43.377   8.977 -20.846  1.00 32.19           N  
ANISOU 2729  N   ARG A 199     4365   3457   4410   -320   -549    288
ATOM   2730  CA AARG A 199     -42.700   9.971 -20.010  0.50 32.94           C  
ANISOU 2730  CA AARG A 199     4490   3548   4476   -337   -521    275
ATOM   2731  CA BARG A 199     -42.638   9.876 -20.051  0.50 34.12           C  
ANISOU 2731  CA BARG A 199     4639   3699   4626   -337   -520    275
ATOM   2732  C   ARG A 199     -41.233  10.134 -20.429  1.00 32.64           C  
ANISOU 2732  C   ARG A 199     4473   3551   4377   -383   -526    266
ATOM   2733  O   ARG A 199     -40.583   9.143 -20.757  1.00 30.82           O  
ANISOU 2733  O   ARG A 199     4219   3362   4127   -389   -526    264
ATOM   2734  CB AARG A 199     -42.828   9.550 -18.528  0.50 33.82           C  
ANISOU 2734  CB AARG A 199     4587   3667   4596   -317   -482    262
ATOM   2735  CB BARG A 199     -42.744   9.407 -18.587  0.50 36.59           C  
ANISOU 2735  CB BARG A 199     4934   4017   4948   -315   -481    262
ATOM   2736  CG AARG A 199     -42.276  10.558 -17.500  0.50 34.08           C  
ANISOU 2736  CG AARG A 199     4665   3670   4612   -325   -453    253
ATOM   2737  CG BARG A 199     -41.743   9.958 -17.579  0.50 38.50           C  
ANISOU 2737  CG BARG A 199     5209   4274   5143   -343   -458    246
ATOM   2738  CD AARG A 199     -42.617  10.183 -16.048  0.50 35.06           C  
ANISOU 2738  CD AARG A 199     4784   3780   4755   -295   -411    245
ATOM   2739  CD BARG A 199     -42.069   9.498 -16.159  0.50 38.69           C  
ANISOU 2739  CD BARG A 199     5231   4290   5178   -319   -422    235
ATOM   2740  NE AARG A 199     -44.065  10.280 -15.784  0.50 33.72           N  
ANISOU 2740  NE AARG A 199     4594   3561   4655   -247   -392    261
ATOM   2741  NE BARG A 199     -43.523   9.448 -15.958  0.50 39.22           N  
ANISOU 2741  NE BARG A 199     5284   4309   5309   -272   -401    246
ATOM   2742  CZ AARG A 199     -44.756   9.709 -14.783  0.50 34.71           C  
ANISOU 2742  CZ AARG A 199     4703   3670   4814   -212   -351    260
ATOM   2743  CZ BARG A 199     -44.143   9.029 -14.854  0.50 39.73           C  
ANISOU 2743  CZ BARG A 199     5344   4353   5398   -241   -360    242
ATOM   2744  NH1AARG A 199     -44.161   9.005 -13.807  0.50 33.36           N  
ANISOU 2744  NH1AARG A 199     4539   3529   4607   -222   -333    240
ATOM   2745  NH1BARG A 199     -43.448   8.647 -13.800  0.50 36.39           N  
ANISOU 2745  NH1BARG A 199     4941   3950   4934   -254   -341    224
ATOM   2746  NH2AARG A 199     -46.086   9.847 -14.763  0.50 33.03           N1+
ANISOU 2746  NH2AARG A 199     4462   3410   4674   -169   -332    282
ATOM   2747  NH2BARG A 199     -45.468   9.011 -14.812  0.50 41.37           N1+
ANISOU 2747  NH2BARG A 199     5528   4517   5674   -197   -339    259
ATOM   2748  H   ARG A 199     -42.778   8.312 -21.319  1.00 32.19           H  
ATOM   2749  HA AARG A 199     -43.198  10.932 -20.153  0.50 32.94           H  
ATOM   2750  HA BARG A 199     -43.187  10.811 -20.160  0.50 34.12           H  
ATOM   2751  HB3AARG A 199     -42.329   8.593 -18.374  0.50 33.82           H  
ATOM   2752  HB3BARG A 199     -42.716   8.318 -18.558  0.50 36.59           H  
ATOM   2753  HB2AARG A 199     -43.881   9.373 -18.312  0.50 33.82           H  
ATOM   2754  HB2BARG A 199     -43.755   9.594 -18.225  0.50 36.59           H  
ATOM   2755  HG3AARG A 199     -42.717  11.530 -17.726  0.50 34.08           H  
ATOM   2756  HG3BARG A 199     -41.751  11.047 -17.618  0.50 38.50           H  
ATOM   2757  HG2AARG A 199     -41.199  10.692 -17.594  0.50 34.08           H  
ATOM   2758  HG2BARG A 199     -40.739   9.627 -17.846  0.50 38.50           H  
ATOM   2759  HD3AARG A 199     -42.030  10.763 -15.336  0.50 35.06           H  
ATOM   2760  HD3BARG A 199     -41.627  10.191 -15.443  0.50 38.69           H  
ATOM   2761  HD2AARG A 199     -42.343   9.138 -15.899  0.50 35.06           H  
ATOM   2762  HD2BARG A 199     -41.645   8.508 -15.992  0.50 38.69           H  
ATOM   2763  HE AARG A 199     -44.585  10.820 -16.459  0.50 33.72           H  
ATOM   2764  HE BARG A 199     -44.063   9.768 -16.750  0.50 39.22           H  
ATOM   2765 HH12AARG A 199     -44.719   8.595 -13.067  0.50 33.36           H  
ATOM   2766 HH12BARG A 199     -43.925   8.331 -12.968  0.50 36.39           H  
ATOM   2767 HH11AARG A 199     -43.153   8.919 -13.781  0.50 33.36           H  
ATOM   2768 HH11BARG A 199     -42.439   8.670 -13.825  0.50 36.39           H  
ATOM   2769 HH22AARG A 199     -46.614   9.434 -14.001  0.50 33.03           H  
ATOM   2770 HH22BARG A 199     -45.943   8.695 -13.978  0.50 41.37           H  
ATOM   2771 HH21AARG A 199     -46.570  10.369 -15.478  0.50 33.03           H  
ATOM   2772 HH21BARG A 199     -46.003   9.314 -15.614  0.50 41.37           H  
ATOM   2773  N   GLN A 200     -40.726  11.375 -20.356  1.00 29.42           N  
ANISOU 2773  N   GLN A 200     4107   3129   3942   -412   -524    264
ATOM   2774  CA  GLN A 200     -39.309  11.685 -20.540  1.00 28.41           C  
ANISOU 2774  CA  GLN A 200     3991   3041   3763   -460   -522    259
ATOM   2775  C   GLN A 200     -38.589  11.558 -19.185  1.00 31.83           C  
ANISOU 2775  C   GLN A 200     4413   3499   4178   -471   -502    249
ATOM   2776  O   GLN A 200     -39.050  12.132 -18.198  1.00 34.38           O  
ANISOU 2776  O   GLN A 200     4765   3788   4508   -462   -488    243
ATOM   2777  CB  GLN A 200     -39.176  13.114 -21.116  1.00 29.05           C  
ANISOU 2777  CB  GLN A 200     4127   3091   3820   -493   -534    264
ATOM   2778  CG  GLN A 200     -37.763  13.475 -21.629  1.00 29.67           C  
ANISOU 2778  CG  GLN A 200     4211   3209   3851   -546   -533    265
ATOM   2779  CD  GLN A 200     -37.331  12.653 -22.848  1.00 28.71           C  
ANISOU 2779  CD  GLN A 200     4074   3111   3722   -549   -536    273
ATOM   2780  OE1 GLN A 200     -38.161  12.265 -23.669  1.00 29.75           O  
ANISOU 2780  OE1 GLN A 200     4210   3220   3871   -523   -552    278
ATOM   2781  NE2 GLN A 200     -36.029  12.405 -22.990  1.00 32.03           N  
ANISOU 2781  NE2 GLN A 200     4479   3576   4115   -583   -521    278
ATOM   2782  H   GLN A 200     -41.314  12.143 -20.066  1.00 29.42           H  
ATOM   2783  HA  GLN A 200     -38.879  10.973 -21.247  1.00 28.41           H  
ATOM   2784  HB3 GLN A 200     -39.473  13.843 -20.360  1.00 29.05           H  
ATOM   2785  HB2 GLN A 200     -39.891  13.244 -21.930  1.00 29.05           H  
ATOM   2786  HG3 GLN A 200     -37.029  13.365 -20.829  1.00 29.67           H  
ATOM   2787  HG2 GLN A 200     -37.745  14.526 -21.917  1.00 29.67           H  
ATOM   2788 HE22 GLN A 200     -35.694  11.870 -23.778  1.00 32.03           H  
ATOM   2789 HE21 GLN A 200     -35.366  12.737 -22.299  1.00 32.03           H  
ATOM   2790  N   ALA A 201     -37.470  10.821 -19.179  1.00 32.89           N  
ANISOU 2790  N   ALA A 201     4517   3688   4290   -494   -499    251
ATOM   2791  CA  ALA A 201     -36.647  10.558 -18.003  1.00 35.13           C  
ANISOU 2791  CA  ALA A 201     4792   4001   4555   -516   -493    248
ATOM   2792  C   ALA A 201     -35.178  10.753 -18.385  1.00 37.05           C  
ANISOU 2792  C   ALA A 201     5016   4288   4770   -566   -501    262
ATOM   2793  O   ALA A 201     -34.513   9.798 -18.788  1.00 38.56           O  
ANISOU 2793  O   ALA A 201     5161   4520   4967   -558   -492    271
ATOM   2794  CB  ALA A 201     -36.936   9.138 -17.498  1.00 36.49           C  
ANISOU 2794  CB  ALA A 201     4922   4195   4748   -479   -482    243
ATOM   2795  H   ALA A 201     -37.158  10.381 -20.036  1.00 32.89           H  
ATOM   2796  HA  ALA A 201     -36.878  11.260 -17.199  1.00 35.13           H  
ATOM   2797  HB1 ALA A 201     -36.268   8.867 -16.680  1.00 36.49           H  
ATOM   2798  HB2 ALA A 201     -37.958   9.068 -17.128  1.00 36.49           H  
ATOM   2799  HB3 ALA A 201     -36.814   8.394 -18.287  1.00 36.49           H  
ATOM   2800  N   GLY A 202     -34.712  12.009 -18.285  1.00 40.24           N  
ANISOU 2800  N   GLY A 202     5459   4682   5146   -616   -514    266
ATOM   2801  CA  GLY A 202     -33.375  12.411 -18.713  1.00 43.02           C  
ANISOU 2801  CA  GLY A 202     5798   5069   5478   -670   -522    284
ATOM   2802  C   GLY A 202     -33.338  12.413 -20.244  1.00 42.91           C  
ANISOU 2802  C   GLY A 202     5778   5055   5468   -661   -509    289
ATOM   2803  O   GLY A 202     -34.098  13.145 -20.878  1.00 45.16           O  
ANISOU 2803  O   GLY A 202     6113   5294   5752   -650   -514    281
ATOM   2804  H   GLY A 202     -35.327  12.740 -17.958  1.00 40.24           H  
ATOM   2805  HA3 GLY A 202     -32.618  11.744 -18.295  1.00 43.02           H  
ATOM   2806  HA2 GLY A 202     -33.164  13.415 -18.344  1.00 43.02           H  
ATOM   2807  N   GLN A 203     -32.448  11.590 -20.818  1.00 44.84           N  
ANISOU 2807  N   GLN A 203     5968   5346   5719   -661   -492    304
ATOM   2808  CA  GLN A 203     -32.306  11.396 -22.263  1.00 47.90           C  
ANISOU 2808  CA  GLN A 203     6358   5737   6103   -658   -470    312
ATOM   2809  C   GLN A 203     -33.233  10.293 -22.815  1.00 44.13           C  
ANISOU 2809  C   GLN A 203     5877   5248   5641   -601   -459    302
ATOM   2810  O   GLN A 203     -33.477  10.286 -24.021  1.00 48.76           O  
ANISOU 2810  O   GLN A 203     6488   5821   6217   -596   -446    305
ATOM   2811  CB  GLN A 203     -30.827  11.077 -22.583  1.00 53.76           C  
ANISOU 2811  CB  GLN A 203     7047   6530   6846   -688   -445    339
ATOM   2812  CG  GLN A 203     -29.804  12.135 -22.109  1.00 56.13           C  
ANISOU 2812  CG  GLN A 203     7348   6844   7135   -754   -465    356
ATOM   2813  CD  GLN A 203     -30.114  13.556 -22.592  1.00 60.49           C  
ANISOU 2813  CD  GLN A 203     7974   7349   7658   -789   -481    346
ATOM   2814  OE1 GLN A 203     -30.298  13.784 -23.785  1.00 62.72           O  
ANISOU 2814  OE1 GLN A 203     8302   7601   7927   -807   -510    335
ATOM   2815  NE2 GLN A 203     -30.161  14.520 -21.670  1.00 60.76           N  
ANISOU 2815  NE2 GLN A 203     8033   7370   7680   -795   -458    350
ATOM   2816  H   GLN A 203     -31.852  11.020 -20.235  1.00 44.84           H  
ATOM   2817  HA  GLN A 203     -32.585  12.315 -22.780  1.00 47.90           H  
ATOM   2818  HB3 GLN A 203     -30.717  10.947 -23.661  1.00 53.76           H  
ATOM   2819  HB2 GLN A 203     -30.557  10.115 -22.144  1.00 53.76           H  
ATOM   2820  HG3 GLN A 203     -28.810  11.864 -22.465  1.00 56.13           H  
ATOM   2821  HG2 GLN A 203     -29.745  12.126 -21.019  1.00 56.13           H  
ATOM   2822 HE22 GLN A 203     -30.359  15.470 -21.946  1.00 60.76           H  
ATOM   2823 HE21 GLN A 203     -30.000  14.309 -20.696  1.00 60.76           H  
ATOM   2824  N   GLU A 204     -33.738   9.399 -21.946  1.00 40.11           N  
ANISOU 2824  N   GLU A 204     5350   4737   5152   -563   -466    290
ATOM   2825  CA  GLU A 204     -34.626   8.294 -22.315  1.00 38.57           C  
ANISOU 2825  CA  GLU A 204     5150   4530   4973   -514   -461    283
ATOM   2826  C   GLU A 204     -36.076   8.769 -22.472  1.00 32.03           C  
ANISOU 2826  C   GLU A 204     4364   3647   4159   -496   -488    273
ATOM   2827  O   GLU A 204     -36.613   9.383 -21.550  1.00 33.79           O  
ANISOU 2827  O   GLU A 204     4597   3846   4395   -492   -499    266
ATOM   2828  CB  GLU A 204     -34.549   7.187 -21.244  1.00 41.97           C  
ANISOU 2828  CB  GLU A 204     5532   4990   5422   -484   -452    279
ATOM   2829  CG  GLU A 204     -33.159   6.519 -21.150  1.00 49.17           C  
ANISOU 2829  CG  GLU A 204     6393   5956   6332   -497   -432    296
ATOM   2830  CD  GLU A 204     -33.031   5.408 -20.094  1.00 55.61           C  
ANISOU 2830  CD  GLU A 204     7164   6799   7164   -459   -421    296
ATOM   2831  OE1 GLU A 204     -33.953   5.242 -19.263  1.00 53.67           O  
ANISOU 2831  OE1 GLU A 204     6923   6537   6929   -438   -435    281
ATOM   2832  OE2 GLU A 204     -31.987   4.722 -20.139  1.00 67.40           O1-
ANISOU 2832  OE2 GLU A 204     8619   8328   8662   -449   -393    312
ATOM   2833  H   GLU A 204     -33.528   9.482 -20.962  1.00 40.11           H  
ATOM   2834  HA  GLU A 204     -34.289   7.872 -23.264  1.00 38.57           H  
ATOM   2835  HB3 GLU A 204     -35.300   6.425 -21.456  1.00 41.97           H  
ATOM   2836  HB2 GLU A 204     -34.819   7.606 -20.274  1.00 41.97           H  
ATOM   2837  HG3 GLU A 204     -32.400   7.271 -20.932  1.00 49.17           H  
ATOM   2838  HG2 GLU A 204     -32.903   6.098 -22.124  1.00 49.17           H  
ATOM   2839  N   THR A 205     -36.691   8.428 -23.614  1.00 30.79           N  
ANISOU 2839  N   THR A 205     4229   3467   4003   -480   -496    275
ATOM   2840  CA  THR A 205     -38.120   8.608 -23.853  1.00 29.40           C  
ANISOU 2840  CA  THR A 205     4075   3241   3853   -456   -528    275
ATOM   2841  C   THR A 205     -38.812   7.254 -23.623  1.00 28.90           C  
ANISOU 2841  C   THR A 205     3980   3186   3814   -418   -526    273
ATOM   2842  O   THR A 205     -38.773   6.391 -24.500  1.00 29.34           O  
ANISOU 2842  O   THR A 205     4046   3247   3854   -414   -524    277
ATOM   2843  CB  THR A 205     -38.421   9.075 -25.302  1.00 31.68           C  
ANISOU 2843  CB  THR A 205     4418   3491   4127   -473   -555    285
ATOM   2844  OG1 THR A 205     -37.703  10.255 -25.597  1.00 31.95           O  
ANISOU 2844  OG1 THR A 205     4482   3522   4133   -511   -550    286
ATOM   2845  CG2 THR A 205     -39.914   9.355 -25.556  1.00 33.16           C  
ANISOU 2845  CG2 THR A 205     4617   3628   4353   -451   -596    293
ATOM   2846  H   THR A 205     -36.178   7.935 -24.332  1.00 30.79           H  
ATOM   2847  HA  THR A 205     -38.541   9.343 -23.164  1.00 29.40           H  
ATOM   2848  HB  THR A 205     -38.069   8.328 -26.013  1.00 31.68           H  
ATOM   2849  HG1 THR A 205     -37.972  10.943 -24.977  1.00 31.95           H  
ATOM   2850 HG21 THR A 205     -40.066   9.833 -26.522  1.00 33.16           H  
ATOM   2851 HG22 THR A 205     -40.507   8.440 -25.548  1.00 33.16           H  
ATOM   2852 HG23 THR A 205     -40.323  10.024 -24.797  1.00 33.16           H  
ATOM   2853  N   LEU A 206     -39.391   7.083 -22.426  1.00 27.23           N  
ANISOU 2853  N   LEU A 206     3739   2969   3636   -393   -525    267
ATOM   2854  CA  LEU A 206     -40.042   5.849 -21.994  1.00 28.38           C  
ANISOU 2854  CA  LEU A 206     3852   3123   3808   -359   -520    264
ATOM   2855  C   LEU A 206     -41.465   5.724 -22.565  1.00 29.75           C  
ANISOU 2855  C   LEU A 206     4031   3251   4020   -340   -554    276
ATOM   2856  O   LEU A 206     -42.147   6.735 -22.736  1.00 27.64           O  
ANISOU 2856  O   LEU A 206     3774   2945   3780   -339   -572    285
ATOM   2857  CB  LEU A 206     -40.114   5.810 -20.453  1.00 28.71           C  
ANISOU 2857  CB  LEU A 206     3865   3176   3865   -344   -497    254
ATOM   2858  CG  LEU A 206     -38.769   5.861 -19.703  1.00 32.07           C  
ANISOU 2858  CG  LEU A 206     4278   3648   4259   -365   -476    248
ATOM   2859  CD1 LEU A 206     -38.989   6.192 -18.216  1.00 35.56           C  
ANISOU 2859  CD1 LEU A 206     4725   4079   4705   -367   -468    240
ATOM   2860  CD2 LEU A 206     -37.977   4.554 -19.871  1.00 34.29           C  
ANISOU 2860  CD2 LEU A 206     4525   3967   4535   -346   -460    248
ATOM   2861  H   LEU A 206     -39.404   7.844 -21.760  1.00 27.23           H  
ATOM   2862  HA  LEU A 206     -39.442   5.013 -22.348  1.00 28.38           H  
ATOM   2863  HB3 LEU A 206     -40.636   4.902 -20.149  1.00 28.71           H  
ATOM   2864  HB2 LEU A 206     -40.733   6.641 -20.114  1.00 28.71           H  
ATOM   2865  HG  LEU A 206     -38.164   6.668 -20.118  1.00 32.07           H  
ATOM   2866 HD11 LEU A 206     -38.167   5.839 -17.592  1.00 35.56           H  
ATOM   2867 HD12 LEU A 206     -39.071   7.268 -18.072  1.00 35.56           H  
ATOM   2868 HD13 LEU A 206     -39.907   5.748 -17.833  1.00 35.56           H  
ATOM   2869 HD21 LEU A 206     -36.933   4.762 -20.105  1.00 34.29           H  
ATOM   2870 HD22 LEU A 206     -38.000   3.956 -18.963  1.00 34.29           H  
ATOM   2871 HD23 LEU A 206     -38.373   3.919 -20.662  1.00 34.29           H  
ATOM   2872  N   SER A 207     -41.894   4.471 -22.783  1.00 27.36           N  
ANISOU 2872  N   SER A 207     3719   2951   3724   -326   -563    280
ATOM   2873  CA  SER A 207     -43.253   4.105 -23.170  1.00 28.18           C  
ANISOU 2873  CA  SER A 207     3816   3014   3874   -311   -602    298
ATOM   2874  C   SER A 207     -43.620   2.767 -22.517  1.00 28.93           C  
ANISOU 2874  C   SER A 207     3875   3125   3991   -285   -587    293
ATOM   2875  O   SER A 207     -42.953   1.767 -22.778  1.00 31.26           O  
ANISOU 2875  O   SER A 207     4178   3448   4250   -286   -571    284
ATOM   2876  CB  SER A 207     -43.374   3.993 -24.705  1.00 29.47           C  
ANISOU 2876  CB  SER A 207     4026   3153   4015   -333   -645    312
ATOM   2877  OG  SER A 207     -43.399   5.267 -25.316  1.00 33.53           O  
ANISOU 2877  OG  SER A 207     4576   3642   4519   -355   -666    320
ATOM   2878  H   SER A 207     -41.255   3.699 -22.638  1.00 27.36           H  
ATOM   2879  HA  SER A 207     -43.957   4.856 -22.809  1.00 28.18           H  
ATOM   2880  HB3 SER A 207     -44.300   3.484 -24.979  1.00 29.47           H  
ATOM   2881  HB2 SER A 207     -42.557   3.405 -25.125  1.00 29.47           H  
ATOM   2882  HG  SER A 207     -44.110   5.788 -24.923  1.00 33.53           H  
ATOM   2883  N   VAL A 208     -44.708   2.761 -21.731  1.00 27.27           N  
ANISOU 2883  N   VAL A 208     3629   2891   3841   -262   -591    303
ATOM   2884  CA  VAL A 208     -45.358   1.543 -21.253  1.00 26.96           C  
ANISOU 2884  CA  VAL A 208     3558   2856   3828   -241   -585    305
ATOM   2885  C   VAL A 208     -46.346   1.076 -22.334  1.00 29.38           C  
ANISOU 2885  C   VAL A 208     3872   3129   4162   -252   -644    332
ATOM   2886  O   VAL A 208     -47.346   1.750 -22.578  1.00 29.51           O  
ANISOU 2886  O   VAL A 208     3876   3106   4230   -253   -680    359
ATOM   2887  CB  VAL A 208     -46.123   1.753 -19.913  1.00 28.50           C  
ANISOU 2887  CB  VAL A 208     3712   3040   4074   -212   -551    304
ATOM   2888  CG1 VAL A 208     -46.966   0.532 -19.480  1.00 29.56           C  
ANISOU 2888  CG1 VAL A 208     3815   3174   4241   -193   -546    309
ATOM   2889  CG2 VAL A 208     -45.151   2.102 -18.778  1.00 28.69           C  
ANISOU 2889  CG2 VAL A 208     3745   3091   4062   -210   -503    279
ATOM   2890  H   VAL A 208     -45.218   3.622 -21.573  1.00 27.27           H  
ATOM   2891  HA  VAL A 208     -44.605   0.775 -21.082  1.00 26.96           H  
ATOM   2892  HB  VAL A 208     -46.799   2.603 -20.026  1.00 28.50           H  
ATOM   2893 HG11 VAL A 208     -47.368   0.666 -18.477  1.00 29.56           H  
ATOM   2894 HG12 VAL A 208     -47.817   0.362 -20.139  1.00 29.56           H  
ATOM   2895 HG13 VAL A 208     -46.366  -0.378 -19.470  1.00 29.56           H  
ATOM   2896 HG21 VAL A 208     -45.686   2.388 -17.872  1.00 28.69           H  
ATOM   2897 HG22 VAL A 208     -44.515   1.254 -18.536  1.00 28.69           H  
ATOM   2898 HG23 VAL A 208     -44.499   2.928 -19.052  1.00 28.69           H  
ATOM   2899  N   LEU A 209     -46.030  -0.068 -22.954  1.00 27.98           N  
ANISOU 2899  N   LEU A 209     3719   2961   3948   -262   -656    329
ATOM   2900  CA  LEU A 209     -46.870  -0.754 -23.926  1.00 28.79           C  
ANISOU 2900  CA  LEU A 209     3843   3030   4066   -281   -718    355
ATOM   2901  C   LEU A 209     -47.753  -1.768 -23.188  1.00 32.46           C  
ANISOU 2901  C   LEU A 209     4260   3491   4581   -264   -717    365
ATOM   2902  O   LEU A 209     -47.242  -2.571 -22.409  1.00 29.45           O  
ANISOU 2902  O   LEU A 209     3859   3142   4189   -241   -663    342
ATOM   2903  CB  LEU A 209     -45.985  -1.468 -24.972  1.00 29.02           C  
ANISOU 2903  CB  LEU A 209     3944   3065   4017   -305   -723    346
ATOM   2904  CG  LEU A 209     -45.092  -0.544 -25.829  1.00 29.33           C  
ANISOU 2904  CG  LEU A 209     4032   3111   4001   -322   -709    335
ATOM   2905  CD1 LEU A 209     -44.199  -1.373 -26.775  1.00 31.85           C  
ANISOU 2905  CD1 LEU A 209     4432   3422   4248   -343   -709    331
ATOM   2906  CD2 LEU A 209     -45.894   0.530 -26.592  1.00 31.91           C  
ANISOU 2906  CD2 LEU A 209     4363   3401   4357   -339   -757    356
ATOM   2907  H   LEU A 209     -45.191  -0.563 -22.675  1.00 27.98           H  
ATOM   2908  HA  LEU A 209     -47.511  -0.033 -24.432  1.00 28.79           H  
ATOM   2909  HB3 LEU A 209     -46.628  -2.040 -25.642  1.00 29.02           H  
ATOM   2910  HB2 LEU A 209     -45.352  -2.197 -24.465  1.00 29.02           H  
ATOM   2911  HG  LEU A 209     -44.415  -0.022 -25.150  1.00 29.33           H  
ATOM   2912 HD11 LEU A 209     -43.175  -1.001 -26.766  1.00 31.85           H  
ATOM   2913 HD12 LEU A 209     -44.165  -2.425 -26.493  1.00 31.85           H  
ATOM   2914 HD13 LEU A 209     -44.542  -1.338 -27.807  1.00 31.85           H  
ATOM   2915 HD21 LEU A 209     -45.544   0.664 -27.615  1.00 31.91           H  
ATOM   2916 HD22 LEU A 209     -46.956   0.289 -26.650  1.00 31.91           H  
ATOM   2917 HD23 LEU A 209     -45.803   1.496 -26.095  1.00 31.91           H  
ATOM   2918  N   LYS A 210     -49.058  -1.710 -23.467  1.00 32.02           N  
ANISOU 2918  N   LYS A 210     4185   3396   4582   -276   -776    401
ATOM   2919  CA  LYS A 210     -50.084  -2.594 -22.932  1.00 34.50           C  
ANISOU 2919  CA  LYS A 210     4447   3701   4958   -265   -781    419
ATOM   2920  C   LYS A 210     -50.557  -3.523 -24.055  1.00 36.43           C  
ANISOU 2920  C   LYS A 210     4732   3920   5190   -303   -855    444
ATOM   2921  O   LYS A 210     -50.945  -3.046 -25.122  1.00 34.58           O  
ANISOU 2921  O   LYS A 210     4518   3649   4968   -333   -927    476
ATOM   2922  CB  LYS A 210     -51.219  -1.713 -22.379  1.00 37.34           C  
ANISOU 2922  CB  LYS A 210     4734   4035   5417   -244   -782    450
ATOM   2923  CG  LYS A 210     -52.489  -2.452 -21.916  1.00 42.71           C  
ANISOU 2923  CG  LYS A 210     5351   4700   6176   -234   -787    479
ATOM   2924  CD  LYS A 210     -53.639  -1.468 -21.679  1.00 46.71           C  
ANISOU 2924  CD  LYS A 210     5786   5177   6781   -208   -773    511
ATOM   2925  CE  LYS A 210     -54.980  -2.169 -21.432  1.00 51.82           C  
ANISOU 2925  CE  LYS A 210     6363   5794   7530   -210   -810    564
ATOM   2926  NZ  LYS A 210     -56.090  -1.205 -21.463  1.00 52.00           N1+
ANISOU 2926  NZ  LYS A 210     6335   5778   7642   -200   -839    613
ATOM   2927  H   LYS A 210     -49.385  -1.038 -24.151  1.00 32.02           H  
ATOM   2928  HA  LYS A 210     -49.687  -3.186 -22.106  1.00 34.50           H  
ATOM   2929  HB3 LYS A 210     -51.502  -1.001 -23.156  1.00 37.34           H  
ATOM   2930  HB2 LYS A 210     -50.833  -1.122 -21.549  1.00 37.34           H  
ATOM   2931  HG3 LYS A 210     -52.280  -3.014 -21.005  1.00 42.71           H  
ATOM   2932  HG2 LYS A 210     -52.810  -3.183 -22.657  1.00 42.71           H  
ATOM   2933  HD3 LYS A 210     -53.722  -0.802 -22.541  1.00 46.71           H  
ATOM   2934  HD2 LYS A 210     -53.395  -0.833 -20.825  1.00 46.71           H  
ATOM   2935  HE3 LYS A 210     -54.972  -2.686 -20.472  1.00 51.82           H  
ATOM   2936  HE2 LYS A 210     -55.166  -2.919 -22.201  1.00 51.82           H  
ATOM   2937  HZ1 LYS A 210     -56.956  -1.689 -21.258  1.00 52.00           H  
ATOM   2938  HZ2 LYS A 210     -55.950  -0.506 -20.746  1.00 52.00           H  
ATOM   2939  HZ3 LYS A 210     -56.148  -0.763 -22.369  1.00 52.00           H  
ATOM   2940  N   PHE A 211     -50.543  -4.829 -23.766  1.00 31.48           N  
ANISOU 2940  N   PHE A 211     4115   3303   4540   -304   -841    434
ATOM   2941  CA  PHE A 211     -50.994  -5.896 -24.652  1.00 34.11           C  
ANISOU 2941  CA  PHE A 211     4498   3607   4854   -344   -909    456
ATOM   2942  C   PHE A 211     -52.179  -6.618 -24.009  1.00 37.49           C  
ANISOU 2942  C   PHE A 211     4863   4024   5357   -344   -925    483
ATOM   2943  O   PHE A 211     -52.160  -6.834 -22.801  1.00 33.40           O  
ANISOU 2943  O   PHE A 211     4288   3531   4872   -307   -859    467
ATOM   2944  CB  PHE A 211     -49.826  -6.859 -24.929  1.00 34.30           C  
ANISOU 2944  CB  PHE A 211     4611   3644   4774   -352   -882    423
ATOM   2945  CG  PHE A 211     -48.690  -6.197 -25.680  1.00 33.88           C  
ANISOU 2945  CG  PHE A 211     4613   3603   4654   -351   -854    400
ATOM   2946  CD1 PHE A 211     -47.570  -5.685 -24.990  1.00 32.95           C  
ANISOU 2946  CD1 PHE A 211     4469   3532   4519   -314   -775    367
ATOM   2947  CE1 PHE A 211     -46.617  -4.941 -25.672  1.00 33.19           C  
ANISOU 2947  CE1 PHE A 211     4544   3573   4491   -318   -749    350
ATOM   2948  CZ  PHE A 211     -46.789  -4.656 -27.021  1.00 33.66           C  
ANISOU 2948  CZ  PHE A 211     4681   3597   4509   -354   -796    364
ATOM   2949  CD2 PHE A 211     -48.853  -5.897 -27.046  1.00 34.94           C  
ANISOU 2949  CD2 PHE A 211     4828   3702   4746   -391   -910    415
ATOM   2950  CE2 PHE A 211     -47.905  -5.127 -27.700  1.00 34.80           C  
ANISOU 2950  CE2 PHE A 211     4862   3693   4667   -391   -878    395
ATOM   2951  H   PHE A 211     -50.190  -5.130 -22.865  1.00 31.48           H  
ATOM   2952  HA  PHE A 211     -51.313  -5.476 -25.601  1.00 34.11           H  
ATOM   2953  HB3 PHE A 211     -50.178  -7.703 -25.523  1.00 34.30           H  
ATOM   2954  HB2 PHE A 211     -49.443  -7.277 -24.000  1.00 34.30           H  
ATOM   2955  HD1 PHE A 211     -47.456  -5.854 -23.928  1.00 32.95           H  
ATOM   2956  HE1 PHE A 211     -45.757  -4.556 -25.146  1.00 33.19           H  
ATOM   2957  HZ  PHE A 211     -46.064  -4.050 -27.542  1.00 33.66           H  
ATOM   2958  HD2 PHE A 211     -49.730  -6.235 -27.579  1.00 34.94           H  
ATOM   2959  HE2 PHE A 211     -48.051  -4.894 -28.741  1.00 34.80           H  
ATOM   2960  N   THR A 212     -53.179  -6.974 -24.826  1.00 37.84           N  
ANISOU 2960  N   THR A 212     4917   4027   5432   -388  -1016    528
ATOM   2961  CA  THR A 212     -54.400  -7.649 -24.389  1.00 40.30           C  
ANISOU 2961  CA  THR A 212     5163   4319   5827   -400  -1050    567
ATOM   2962  C   THR A 212     -54.655  -8.856 -25.300  1.00 41.65           C  
ANISOU 2962  C   THR A 212     5419   4464   5941   -454  -1118    579
ATOM   2963  O   THR A 212     -54.726  -8.683 -26.517  1.00 36.71           O  
ANISOU 2963  O   THR A 212     4880   3808   5257   -496  -1184    588
ATOM   2964  CB  THR A 212     -55.635  -6.711 -24.500  1.00 44.63           C  
ANISOU 2964  CB  THR A 212     5622   4838   6494   -405  -1104    626
ATOM   2965  OG1 THR A 212     -55.454  -5.590 -23.661  1.00 48.42           O  
ANISOU 2965  OG1 THR A 212     6051   5337   7008   -354  -1034    610
ATOM   2966  CG2 THR A 212     -56.983  -7.360 -24.127  1.00 45.10           C  
ANISOU 2966  CG2 THR A 212     5597   4886   6651   -408  -1115    667
ATOM   2967  H   THR A 212     -53.129  -6.743 -25.810  1.00 37.84           H  
ATOM   2968  HA  THR A 212     -54.307  -7.996 -23.359  1.00 40.30           H  
ATOM   2969  HB  THR A 212     -55.710  -6.322 -25.516  1.00 44.63           H  
ATOM   2970  HG1 THR A 212     -55.515  -5.882 -22.747  1.00 48.42           H  
ATOM   2971 HG21 THR A 212     -57.781  -6.617 -24.100  1.00 45.10           H  
ATOM   2972 HG22 THR A 212     -57.285  -8.118 -24.850  1.00 45.10           H  
ATOM   2973 HG23 THR A 212     -56.938  -7.835 -23.146  1.00 45.10           H  
ATOM   2974  N   LYS A 213     -54.834 -10.043 -24.696  1.00 43.13           N  
ANISOU 2974  N   LYS A 213     5597   4659   6130   -452  -1093    572
ATOM   2975  CA  LYS A 213     -55.253 -11.248 -25.410  1.00 47.49           C  
ANISOU 2975  CA  LYS A 213     6225   5178   6641   -508  -1164    591
ATOM   2976  C   LYS A 213     -56.787 -11.247 -25.531  1.00 47.83           C  
ANISOU 2976  C   LYS A 213     6196   5183   6791   -551  -1262    662
ATOM   2977  O   LYS A 213     -57.470 -11.712 -24.620  1.00 49.71           O  
ANISOU 2977  O   LYS A 213     6341   5430   7114   -535  -1237    680
ATOM   2978  CB  LYS A 213     -54.698 -12.499 -24.692  1.00 45.35           C  
ANISOU 2978  CB  LYS A 213     5962   4929   6338   -486  -1096    559
ATOM   2979  CG  LYS A 213     -54.878 -13.778 -25.528  1.00 46.92           C  
ANISOU 2979  CG  LYS A 213     6254   5092   6479   -540  -1153    570
ATOM   2980  CD  LYS A 213     -54.250 -15.027 -24.896  1.00 47.67           C  
ANISOU 2980  CD  LYS A 213     6381   5211   6518   -509  -1074    527
ATOM   2981  CE  LYS A 213     -54.255 -16.207 -25.882  1.00 49.53           C  
ANISOU 2981  CE  LYS A 213     6763   5416   6637   -541  -1091    511
ATOM   2982  NZ  LYS A 213     -53.793 -17.457 -25.261  1.00 49.03           N1+
ANISOU 2982  NZ  LYS A 213     6716   5376   6537   -505  -1012    476
ATOM   2983  H   LYS A 213     -54.771 -10.115 -23.689  1.00 43.13           H  
ATOM   2984  HA  LYS A 213     -54.832 -11.237 -26.418  1.00 47.49           H  
ATOM   2985  HB3 LYS A 213     -55.149 -12.617 -23.705  1.00 45.35           H  
ATOM   2986  HB2 LYS A 213     -53.631 -12.360 -24.515  1.00 45.35           H  
ATOM   2987  HG3 LYS A 213     -54.442 -13.618 -26.515  1.00 46.92           H  
ATOM   2988  HG2 LYS A 213     -55.940 -13.966 -25.695  1.00 46.92           H  
ATOM   2989  HD3 LYS A 213     -54.809 -15.286 -23.996  1.00 47.67           H  
ATOM   2990  HD2 LYS A 213     -53.230 -14.811 -24.576  1.00 47.67           H  
ATOM   2991  HE3 LYS A 213     -53.616 -15.985 -26.738  1.00 49.53           H  
ATOM   2992  HE2 LYS A 213     -55.260 -16.374 -26.270  1.00 49.53           H  
ATOM   2993  HZ1 LYS A 213     -54.414 -17.702 -24.501  1.00 49.03           H  
ATOM   2994  HZ2 LYS A 213     -53.802 -18.204 -25.940  1.00 49.03           H  
ATOM   2995  HZ3 LYS A 213     -52.854 -17.341 -24.899  1.00 49.03           H  
ATOM   2996  N   SER A 214     -57.298 -10.685 -26.643  1.00 53.96           N  
ANISOU 2996  N   SER A 214     7002   5922   7578   -598  -1363    704
ATOM   2997  CA  SER A 214     -58.733 -10.488 -26.913  1.00 59.34           C  
ANISOU 2997  CA  SER A 214     7588   6570   8386   -631  -1457    782
ATOM   2998  C   SER A 214     -59.323 -11.726 -27.578  1.00 56.57           C  
ANISOU 2998  C   SER A 214     7292   6178   8023   -710  -1564    824
ATOM   2999  O   SER A 214     -58.705 -12.768 -27.804  1.00 48.42           O  
ANISOU 2999  O   SER A 214     6355   5149   6892   -720  -1532    782
ATOM   3000  CB  SER A 214     -58.948  -9.219 -27.777  1.00 64.56           C  
ANISOU 3000  CB  SER A 214     8230   7213   9086   -634  -1512    813
ATOM   3001  OG  SER A 214     -58.419  -9.329 -29.088  1.00 68.28           O  
ANISOU 3001  OG  SER A 214     8819   7685   9438   -636  -1498    768
ATOM   3002  H   SER A 214     -56.668 -10.316 -27.342  1.00 53.96           H  
ATOM   3003  HA  SER A 214     -59.257 -10.326 -25.968  1.00 59.34           H  
ATOM   3004  HB3 SER A 214     -58.490  -8.353 -27.294  1.00 64.56           H  
ATOM   3005  HB2 SER A 214     -60.012  -8.991 -27.857  1.00 64.56           H  
ATOM   3006  HG  SER A 214     -58.949  -9.959 -29.582  1.00 68.28           H  
ATOM   3007  HXT SER A 214     -60.375 -11.628 -27.846  1.00 56.57           H  
TER    3008      SER A 214
ATOM   3009  N   GLY B   2     -41.027 -21.134   0.648  1.00 29.99           N  
ANISOU 3009  N   GLY B   2     3676   3654   4063     44    -58    -58
ATOM   3010  CA  GLY B   2     -41.514 -22.007  -0.382  1.00 26.91           C  
ANISOU 3010  CA  GLY B   2     3308   3241   3674     76    -64    -57
ATOM   3011  C   GLY B   2     -42.848 -22.608   0.068  1.00 25.02           C  
ANISOU 3011  C   GLY B   2     3046   3032   3427     86    -76    -71
ATOM   3012  O   GLY B   2     -42.876 -23.728   0.580  1.00 24.52           O  
ANISOU 3012  O   GLY B   2     2956   3001   3360     71    -74    -60
ATOM   3013  H1  GLY B   2     -40.144 -20.724   0.371  1.00 29.99           H  
ATOM   3014  H2  GLY B   2     -41.654 -20.351   0.800  1.00 29.99           H  
ATOM   3015  HA3 GLY B   2     -40.800 -22.795  -0.627  1.00 26.91           H  
ATOM   3016  HA2 GLY B   2     -41.652 -21.450  -1.310  1.00 26.91           H  
ATOM   3017  N   LYS B   3     -43.952 -21.873  -0.158  1.00 23.02           N  
ANISOU 3017  N   LYS B   3     2804   2771   3169    112    -87    -90
ATOM   3018  CA  LYS B   3     -45.333 -22.323   0.046  1.00 22.83           C  
ANISOU 3018  CA  LYS B   3     2756   2784   3132    119    -97   -108
ATOM   3019  C   LYS B   3     -45.673 -23.500  -0.890  1.00 22.67           C  
ANISOU 3019  C   LYS B   3     2737   2768   3108    119    -95    -95
ATOM   3020  O   LYS B   3     -45.139 -23.565  -2.000  1.00 21.51           O  
ANISOU 3020  O   LYS B   3     2612   2594   2965    126    -88    -77
ATOM   3021  CB  LYS B   3     -46.296 -21.141  -0.213  1.00 24.28           C  
ANISOU 3021  CB  LYS B   3     2946   2967   3311    152   -110   -139
ATOM   3022  CG  LYS B   3     -46.038 -19.906   0.672  1.00 27.30           C  
ANISOU 3022  CG  LYS B   3     3334   3337   3702    152   -108   -163
ATOM   3023  CD  LYS B   3     -47.110 -18.813   0.492  1.00 30.97           C  
ANISOU 3023  CD  LYS B   3     3812   3788   4166    198   -117   -192
ATOM   3024  CE  LYS B   3     -46.853 -17.505   1.266  1.00 36.19           C  
ANISOU 3024  CE  LYS B   3     4488   4420   4840    197   -109   -221
ATOM   3025  NZ  LYS B   3     -47.021 -17.635   2.721  1.00 41.10           N1+
ANISOU 3025  NZ  LYS B   3     5073   5089   5454    157   -105   -246
ATOM   3026  H   LYS B   3     -43.850 -20.962  -0.588  1.00 23.02           H  
ATOM   3027  HA  LYS B   3     -45.437 -22.650   1.082  1.00 22.83           H  
ATOM   3028  HB3 LYS B   3     -47.318 -21.481  -0.045  1.00 24.28           H  
ATOM   3029  HB2 LYS B   3     -46.244 -20.843  -1.261  1.00 24.28           H  
ATOM   3030  HG3 LYS B   3     -45.063 -19.481   0.431  1.00 27.30           H  
ATOM   3031  HG2 LYS B   3     -45.976 -20.217   1.714  1.00 27.30           H  
ATOM   3032  HD3 LYS B   3     -48.086 -19.199   0.769  1.00 30.97           H  
ATOM   3033  HD2 LYS B   3     -47.195 -18.580  -0.570  1.00 30.97           H  
ATOM   3034  HE3 LYS B   3     -47.547 -16.739   0.922  1.00 36.19           H  
ATOM   3035  HE2 LYS B   3     -45.844 -17.144   1.073  1.00 36.19           H  
ATOM   3036  HZ1 LYS B   3     -47.934 -18.011   2.935  1.00 41.10           H  
ATOM   3037  HZ2 LYS B   3     -46.309 -18.266   3.073  1.00 41.10           H  
ATOM   3038  HZ3 LYS B   3     -46.905 -16.734   3.161  1.00 41.10           H  
ATOM   3039  N   LEU B   4     -46.564 -24.404  -0.448  1.00 21.65           N  
ANISOU 3039  N   LEU B   4     2583   2674   2967    106    -97   -104
ATOM   3040  CA  LEU B   4     -46.960 -25.584  -1.227  1.00 21.91           C  
ANISOU 3040  CA  LEU B   4     2621   2706   2996     97    -91   -100
ATOM   3041  C   LEU B   4     -47.759 -25.253  -2.501  1.00 21.11           C  
ANISOU 3041  C   LEU B   4     2531   2609   2881    123   -101   -117
ATOM   3042  O   LEU B   4     -47.699 -26.044  -3.438  1.00 21.08           O  
ANISOU 3042  O   LEU B   4     2539   2596   2873    118    -93   -113
ATOM   3043  CB  LEU B   4     -47.697 -26.620  -0.349  1.00 21.84           C  
ANISOU 3043  CB  LEU B   4     2588   2733   2977     67    -88   -106
ATOM   3044  CG  LEU B   4     -46.797 -27.347   0.678  1.00 23.67           C  
ANISOU 3044  CG  LEU B   4     2813   2958   3219     45    -75    -74
ATOM   3045  CD1 LEU B   4     -47.627 -28.271   1.594  1.00 24.79           C  
ANISOU 3045  CD1 LEU B   4     2941   3127   3352     12    -69    -73
ATOM   3046  CD2 LEU B   4     -45.643 -28.113  -0.004  1.00 26.08           C  
ANISOU 3046  CD2 LEU B   4     3143   3219   3545     51    -59    -44
ATOM   3047  H   LEU B   4     -46.990 -24.293   0.464  1.00 21.65           H  
ATOM   3048  HA  LEU B   4     -46.036 -26.041  -1.578  1.00 21.91           H  
ATOM   3049  HB3 LEU B   4     -48.162 -27.376  -0.983  1.00 21.84           H  
ATOM   3050  HB2 LEU B   4     -48.517 -26.121   0.162  1.00 21.84           H  
ATOM   3051  HG  LEU B   4     -46.347 -26.590   1.322  1.00 23.67           H  
ATOM   3052 HD11 LEU B   4     -47.590 -27.921   2.625  1.00 24.79           H  
ATOM   3053 HD12 LEU B   4     -48.677 -28.302   1.300  1.00 24.79           H  
ATOM   3054 HD13 LEU B   4     -47.277 -29.303   1.592  1.00 24.79           H  
ATOM   3055 HD21 LEU B   4     -45.429 -29.070   0.470  1.00 26.08           H  
ATOM   3056 HD22 LEU B   4     -45.852 -28.319  -1.055  1.00 26.08           H  
ATOM   3057 HD23 LEU B   4     -44.725 -27.526   0.036  1.00 26.08           H  
ATOM   3058  N   LEU B   5     -48.425 -24.085  -2.559  1.00 21.51           N  
ANISOU 3058  N   LEU B   5     2577   2674   2921    154   -117   -135
ATOM   3059  CA  LEU B   5     -49.049 -23.562  -3.779  1.00 21.70           C  
ANISOU 3059  CA  LEU B   5     2610   2704   2928    188   -128   -141
ATOM   3060  C   LEU B   5     -48.013 -23.223  -4.870  1.00 21.92           C  
ANISOU 3060  C   LEU B   5     2675   2687   2966    197   -119   -112
ATOM   3061  O   LEU B   5     -48.265 -23.511  -6.038  1.00 22.95           O  
ANISOU 3061  O   LEU B   5     2812   2827   3080    203   -120   -110
ATOM   3062  CB  LEU B   5     -49.938 -22.347  -3.423  1.00 22.38           C  
ANISOU 3062  CB  LEU B   5     2687   2809   3006    231   -145   -160
ATOM   3063  CG  LEU B   5     -50.800 -21.787  -4.581  1.00 24.31           C  
ANISOU 3063  CG  LEU B   5     2939   3068   3229    277   -159   -159
ATOM   3064  CD1 LEU B   5     -51.780 -22.831  -5.155  1.00 27.03           C  
ANISOU 3064  CD1 LEU B   5     3254   3472   3542    261   -164   -175
ATOM   3065  CD2 LEU B   5     -51.536 -20.505  -4.148  1.00 26.35           C  
ANISOU 3065  CD2 LEU B   5     3189   3337   3483    330   -173   -176
ATOM   3066  H   LEU B   5     -48.458 -23.488  -1.743  1.00 21.51           H  
ATOM   3067  HA  LEU B   5     -49.689 -24.356  -4.170  1.00 21.70           H  
ATOM   3068  HB3 LEU B   5     -49.302 -21.554  -3.026  1.00 22.38           H  
ATOM   3069  HB2 LEU B   5     -50.604 -22.624  -2.607  1.00 22.38           H  
ATOM   3070  HG  LEU B   5     -50.129 -21.485  -5.386  1.00 24.31           H  
ATOM   3071 HD11 LEU B   5     -52.763 -22.404  -5.355  1.00 27.03           H  
ATOM   3072 HD12 LEU B   5     -51.408 -23.231  -6.099  1.00 27.03           H  
ATOM   3073 HD13 LEU B   5     -51.928 -23.672  -4.477  1.00 27.03           H  
ATOM   3074 HD21 LEU B   5     -51.643 -19.815  -4.985  1.00 26.35           H  
ATOM   3075 HD22 LEU B   5     -52.534 -20.721  -3.768  1.00 26.35           H  
ATOM   3076 HD23 LEU B   5     -51.000 -19.974  -3.361  1.00 26.35           H  
ATOM   3077  N   THR B   6     -46.859 -22.660  -4.468  1.00 21.16           N  
ANISOU 3077  N   THR B   6     2597   2550   2890    190   -110    -93
ATOM   3078  CA  THR B   6     -45.737 -22.331  -5.351  1.00 21.45           C  
ANISOU 3078  CA  THR B   6     2665   2550   2934    190    -98    -66
ATOM   3079  C   THR B   6     -44.972 -23.579  -5.838  1.00 21.69           C  
ANISOU 3079  C   THR B   6     2692   2583   2965    167    -83    -57
ATOM   3080  O   THR B   6     -44.563 -23.593  -6.999  1.00 21.74           O  
ANISOU 3080  O   THR B   6     2715   2586   2960    173    -77    -48
ATOM   3081  CB  THR B   6     -44.744 -21.363  -4.656  1.00 24.07           C  
ANISOU 3081  CB  THR B   6     3009   2849   3285    177    -89    -54
ATOM   3082  OG1 THR B   6     -45.423 -20.151  -4.386  1.00 24.44           O  
ANISOU 3082  OG1 THR B   6     3065   2885   3333    202   -100    -69
ATOM   3083  CG2 THR B   6     -43.447 -21.039  -5.422  1.00 24.93           C  
ANISOU 3083  CG2 THR B   6     3148   2928   3396    172    -76    -27
ATOM   3084  H   THR B   6     -46.716 -22.467  -3.486  1.00 21.16           H  
ATOM   3085  HA  THR B   6     -46.141 -21.831  -6.234  1.00 21.45           H  
ATOM   3086  HB  THR B   6     -44.457 -21.776  -3.690  1.00 24.07           H  
ATOM   3087  HG1 THR B   6     -45.665 -19.743  -5.221  1.00 24.44           H  
ATOM   3088 HG21 THR B   6     -42.926 -20.188  -4.981  1.00 24.93           H  
ATOM   3089 HG22 THR B   6     -42.755 -21.879  -5.391  1.00 24.93           H  
ATOM   3090 HG23 THR B   6     -43.640 -20.805  -6.469  1.00 24.93           H  
ATOM   3091  N   HIS B   7     -44.857 -24.622  -4.988  1.00 20.91           N  
ANISOU 3091  N   HIS B   7     2575   2490   2878    142    -74    -58
ATOM   3092  CA  HIS B   7     -44.376 -25.954  -5.385  1.00 21.37           C  
ANISOU 3092  CA  HIS B   7     2635   2542   2941    126    -56    -52
ATOM   3093  C   HIS B   7     -45.262 -26.577  -6.480  1.00 20.68           C  
ANISOU 3093  C   HIS B   7     2551   2471   2834    128    -58    -73
ATOM   3094  O   HIS B   7     -44.730 -27.156  -7.426  1.00 20.37           O  
ANISOU 3094  O   HIS B   7     2525   2421   2792    125    -43    -73
ATOM   3095  CB  HIS B   7     -44.250 -26.891  -4.152  1.00 21.18           C  
ANISOU 3095  CB  HIS B   7     2592   2523   2929    105    -49    -48
ATOM   3096  CG  HIS B   7     -44.250 -28.374  -4.463  1.00 21.82           C  
ANISOU 3096  CG  HIS B   7     2682   2588   3018     94    -29    -47
ATOM   3097  ND1 HIS B   7     -45.427 -29.126  -4.553  1.00 22.04           N  
ANISOU 3097  ND1 HIS B   7     2709   2627   3037     75    -27    -70
ATOM   3098  CE1 HIS B   7     -45.043 -30.320  -4.979  1.00 22.11           C  
ANISOU 3098  CE1 HIS B   7     2735   2606   3059     66     -4    -68
ATOM   3099  NE2 HIS B   7     -43.723 -30.421  -5.113  1.00 22.59           N  
ANISOU 3099  NE2 HIS B   7     2803   2643   3135     85      7    -42
ATOM   3100  CD2 HIS B   7     -43.188 -29.191  -4.785  1.00 21.02           C  
ANISOU 3100  CD2 HIS B   7     2593   2460   2932     98     -8    -29
ATOM   3101  H   HIS B   7     -45.201 -24.532  -4.042  1.00 20.91           H  
ATOM   3102  HA  HIS B   7     -43.381 -25.839  -5.819  1.00 21.37           H  
ATOM   3103  HB3 HIS B   7     -45.077 -26.711  -3.469  1.00 21.18           H  
ATOM   3104  HB2 HIS B   7     -43.344 -26.650  -3.595  1.00 21.18           H  
ATOM   3105  HE1 HIS B   7     -45.727 -31.127  -5.189  1.00 22.11           H  
ATOM   3106  HD2 HIS B   7     -42.133 -28.996  -4.848  1.00 21.02           H  
ATOM   3107  HE2 HIS B   7     -43.211 -31.233  -5.438  1.00 22.59           H  
ATOM   3108  N   ASN B   8     -46.589 -26.439  -6.321  1.00 20.39           N  
ANISOU 3108  N   ASN B   8     2498   2468   2779    131    -75    -96
ATOM   3109  CA  ASN B   8     -47.597 -26.974  -7.233  1.00 21.33           C  
ANISOU 3109  CA  ASN B   8     2610   2621   2873    125    -78   -123
ATOM   3110  C   ASN B   8     -47.544 -26.355  -8.643  1.00 21.53           C  
ANISOU 3110  C   ASN B   8     2650   2655   2875    148    -83   -119
ATOM   3111  O   ASN B   8     -48.001 -27.005  -9.577  1.00 22.88           O  
ANISOU 3111  O   ASN B   8     2814   2857   3019    137    -82   -142
ATOM   3112  CB  ASN B   8     -49.006 -26.802  -6.616  1.00 21.45           C  
ANISOU 3112  CB  ASN B   8     2594   2685   2868    126    -97   -148
ATOM   3113  CG  ASN B   8     -49.944 -27.955  -6.973  1.00 23.21           C  
ANISOU 3113  CG  ASN B   8     2801   2948   3068     93    -93   -182
ATOM   3114  OD1 ASN B   8     -50.663 -27.876  -7.962  1.00 24.23           O  
ANISOU 3114  OD1 ASN B   8     2915   3126   3163    103   -106   -203
ATOM   3115  ND2 ASN B   8     -49.936 -29.028  -6.182  1.00 22.67           N  
ANISOU 3115  ND2 ASN B   8     2735   2860   3017     51    -73   -186
ATOM   3116  H   ASN B   8     -46.941 -25.958  -5.504  1.00 20.39           H  
ATOM   3117  HA  ASN B   8     -47.398 -28.035  -7.401  1.00 21.33           H  
ATOM   3118  HB3 ASN B   8     -49.454 -25.843  -6.882  1.00 21.45           H  
ATOM   3119  HB2 ASN B   8     -48.941 -26.796  -5.529  1.00 21.45           H  
ATOM   3120 HD22 ASN B   8     -50.528 -29.821  -6.394  1.00 22.67           H  
ATOM   3121 HD21 ASN B   8     -49.339 -29.058  -5.363  1.00 22.67           H  
ATOM   3122  N   LEU B   9     -46.975 -25.145  -8.780  1.00 21.39           N  
ANISOU 3122  N   LEU B   9     2650   2614   2862    175    -88    -91
ATOM   3123  CA  LEU B   9     -46.795 -24.440 -10.051  1.00 22.54           C  
ANISOU 3123  CA  LEU B   9     2814   2767   2983    200    -93    -76
ATOM   3124  C   LEU B   9     -45.406 -24.669 -10.683  1.00 22.62           C  
ANISOU 3124  C   LEU B   9     2845   2747   3001    187    -71    -56
ATOM   3125  O   LEU B   9     -45.195 -24.198 -11.800  1.00 24.23           O  
ANISOU 3125  O   LEU B   9     3063   2962   3180    201    -72    -41
ATOM   3126  CB  LEU B   9     -47.042 -22.930  -9.823  1.00 22.93           C  
ANISOU 3126  CB  LEU B   9     2875   2804   3032    238   -110    -55
ATOM   3127  CG  LEU B   9     -48.484 -22.572  -9.393  1.00 24.06           C  
ANISOU 3127  CG  LEU B   9     2992   2984   3163    263   -132    -77
ATOM   3128  CD1 LEU B   9     -48.581 -21.090  -8.970  1.00 27.07           C  
ANISOU 3128  CD1 LEU B   9     3393   3338   3554    306   -144    -59
ATOM   3129  CD2 LEU B   9     -49.529 -22.951 -10.463  1.00 24.66           C  
ANISOU 3129  CD2 LEU B   9     3046   3126   3196    274   -146    -95
ATOM   3130  H   LEU B   9     -46.621 -24.674  -7.959  1.00 21.39           H  
ATOM   3131  HA  LEU B   9     -47.524 -24.805 -10.775  1.00 22.54           H  
ATOM   3132  HB3 LEU B   9     -46.808 -22.370 -10.730  1.00 22.93           H  
ATOM   3133  HB2 LEU B   9     -46.341 -22.573  -9.065  1.00 22.93           H  
ATOM   3134  HG  LEU B   9     -48.726 -23.155  -8.507  1.00 24.06           H  
ATOM   3135 HD11 LEU B   9     -49.285 -20.521  -9.576  1.00 27.07           H  
ATOM   3136 HD12 LEU B   9     -48.906 -21.007  -7.932  1.00 27.07           H  
ATOM   3137 HD13 LEU B   9     -47.620 -20.579  -9.044  1.00 27.07           H  
ATOM   3138 HD21 LEU B   9     -50.329 -22.216 -10.548  1.00 24.66           H  
ATOM   3139 HD22 LEU B   9     -49.081 -23.061 -11.451  1.00 24.66           H  
ATOM   3140 HD23 LEU B   9     -50.002 -23.901 -10.212  1.00 24.66           H  
ATOM   3141  N   LEU B  10     -44.486 -25.363  -9.988  1.00 22.52           N  
ANISOU 3141  N   LEU B  10     2832   2704   3018    165    -52    -52
ATOM   3142  CA  LEU B  10     -43.108 -25.578 -10.434  1.00 21.92           C  
ANISOU 3142  CA  LEU B  10     2770   2608   2949    159    -30    -32
ATOM   3143  C   LEU B  10     -42.922 -26.955 -11.092  1.00 22.32           C  
ANISOU 3143  C   LEU B  10     2819   2665   2996    146     -9    -53
ATOM   3144  O   LEU B  10     -43.266 -27.973 -10.494  1.00 22.96           O  
ANISOU 3144  O   LEU B  10     2891   2741   3089    131     -2    -76
ATOM   3145  CB  LEU B  10     -42.148 -25.404  -9.238  1.00 21.80           C  
ANISOU 3145  CB  LEU B  10     2751   2567   2965    150    -22    -14
ATOM   3146  CG  LEU B  10     -41.786 -23.932  -8.953  1.00 24.17           C  
ANISOU 3146  CG  LEU B  10     3061   2853   3269    156    -35      2
ATOM   3147  CD1 LEU B  10     -41.134 -23.783  -7.566  1.00 27.16           C  
ANISOU 3147  CD1 LEU B  10     3425   3221   3671    139    -29      8
ATOM   3148  CD2 LEU B  10     -40.913 -23.321 -10.073  1.00 25.53           C  
ANISOU 3148  CD2 LEU B  10     3258   3016   3425    160    -29     25
ATOM   3149  H   LEU B  10     -44.725 -25.746  -9.083  1.00 22.52           H  
ATOM   3150  HA  LEU B  10     -42.854 -24.819 -11.170  1.00 21.92           H  
ATOM   3151  HB3 LEU B  10     -41.216 -25.939  -9.412  1.00 21.80           H  
ATOM   3152  HB2 LEU B  10     -42.590 -25.868  -8.356  1.00 21.80           H  
ATOM   3153  HG  LEU B  10     -42.719 -23.367  -8.922  1.00 24.17           H  
ATOM   3154 HD11 LEU B  10     -41.573 -22.941  -7.034  1.00 27.16           H  
ATOM   3155 HD12 LEU B  10     -41.277 -24.666  -6.943  1.00 27.16           H  
ATOM   3156 HD13 LEU B  10     -40.060 -23.612  -7.626  1.00 27.16           H  
ATOM   3157 HD21 LEU B  10     -40.024 -22.828  -9.682  1.00 25.53           H  
ATOM   3158 HD22 LEU B  10     -40.570 -24.073 -10.785  1.00 25.53           H  
ATOM   3159 HD23 LEU B  10     -41.468 -22.575 -10.639  1.00 25.53           H  
ATOM   3160  N   SER B  11     -42.313 -26.934 -12.287  1.00 23.03           N  
ANISOU 3160  N   SER B  11     2919   2761   3069    148      4    -46
ATOM   3161  CA  SER B  11     -41.857 -28.086 -13.066  1.00 24.04           C  
ANISOU 3161  CA  SER B  11     3048   2894   3190    138     28    -71
ATOM   3162  C   SER B  11     -40.348 -27.954 -13.322  1.00 25.64           C  
ANISOU 3162  C   SER B  11     3253   3087   3400    141     51    -52
ATOM   3163  O   SER B  11     -39.813 -26.845 -13.288  1.00 23.82           O  
ANISOU 3163  O   SER B  11     3028   2861   3160    144     45    -21
ATOM   3164  CB  SER B  11     -42.558 -28.080 -14.442  1.00 26.03           C  
ANISOU 3164  CB  SER B  11     3301   3190   3397    136     23    -93
ATOM   3165  OG  SER B  11     -43.936 -28.352 -14.330  1.00 30.63           O  
ANISOU 3165  OG  SER B  11     3873   3796   3966    132      3   -116
ATOM   3166  H   SER B  11     -42.070 -26.034 -12.682  1.00 23.03           H  
ATOM   3167  HA  SER B  11     -42.052 -29.024 -12.543  1.00 24.04           H  
ATOM   3168  HB3 SER B  11     -42.131 -28.845 -15.092  1.00 26.03           H  
ATOM   3169  HB2 SER B  11     -42.421 -27.126 -14.952  1.00 26.03           H  
ATOM   3170  HG  SER B  11     -44.377 -27.537 -14.065  1.00 30.63           H  
ATOM   3171  N   SER B  12     -39.702 -29.080 -13.664  1.00 26.19           N  
ANISOU 3171  N   SER B  12     3320   3146   3482    140     78    -72
ATOM   3172  CA  SER B  12     -38.384 -29.081 -14.297  1.00 26.46           C  
ANISOU 3172  CA  SER B  12     3351   3187   3516    147    103    -62
ATOM   3173  C   SER B  12     -38.500 -28.672 -15.776  1.00 29.26           C  
ANISOU 3173  C   SER B  12     3712   3581   3824    141    106    -69
ATOM   3174  O   SER B  12     -39.456 -29.057 -16.451  1.00 31.75           O  
ANISOU 3174  O   SER B  12     4032   3915   4117    134    107   -105
ATOM   3175  CB  SER B  12     -37.748 -30.473 -14.166  1.00 27.72           C  
ANISOU 3175  CB  SER B  12     3507   3322   3702    158    133    -83
ATOM   3176  OG  SER B  12     -36.445 -30.494 -14.719  1.00 26.98           O  
ANISOU 3176  OG  SER B  12     3404   3247   3599    168    157    -80
ATOM   3177  H   SER B  12     -40.193 -29.965 -13.648  1.00 26.19           H  
ATOM   3178  HA  SER B  12     -37.746 -28.365 -13.774  1.00 26.46           H  
ATOM   3179  HB3 SER B  12     -38.352 -31.222 -14.673  1.00 27.72           H  
ATOM   3180  HB2 SER B  12     -37.689 -30.771 -13.120  1.00 27.72           H  
ATOM   3181  HG  SER B  12     -36.107 -31.392 -14.671  1.00 26.98           H  
ATOM   3182  N   HIS B  13     -37.487 -27.930 -16.238  1.00 30.77           N  
ANISOU 3182  N   HIS B  13     3901   3789   4000    139    112    -40
ATOM   3183  CA  HIS B  13     -37.343 -27.446 -17.609  1.00 33.90           C  
ANISOU 3183  CA  HIS B  13     4303   4228   4348    132    118    -37
ATOM   3184  C   HIS B  13     -36.006 -27.904 -18.227  1.00 33.80           C  
ANISOU 3184  C   HIS B  13     4275   4234   4331    132    154    -49
ATOM   3185  O   HIS B  13     -35.576 -27.319 -19.221  1.00 37.11           O  
ANISOU 3185  O   HIS B  13     4694   4691   4712    122    162    -36
ATOM   3186  CB  HIS B  13     -37.523 -25.912 -17.618  1.00 34.07           C  
ANISOU 3186  CB  HIS B  13     4340   4252   4353    126     98     11
ATOM   3187  CG  HIS B  13     -36.557 -25.170 -16.730  1.00 33.40           C  
ANISOU 3187  CG  HIS B  13     4251   4142   4296    116    102     42
ATOM   3188  ND1 HIS B  13     -35.344 -24.655 -17.199  1.00 34.59           N  
ANISOU 3188  ND1 HIS B  13     4396   4313   4431     98    124     63
ATOM   3189  CE1 HIS B  13     -34.769 -24.120 -16.134  1.00 37.17           C  
ANISOU 3189  CE1 HIS B  13     4716   4620   4785     85    123     82
ATOM   3190  NE2 HIS B  13     -35.503 -24.247 -15.030  1.00 33.41           N  
ANISOU 3190  NE2 HIS B  13     4242   4111   4341     97    102     76
ATOM   3191  CD2 HIS B  13     -36.661 -24.912 -15.378  1.00 34.04           C  
ANISOU 3191  CD2 HIS B  13     4329   4189   4413    116     89     52
ATOM   3192  H   HIS B  13     -36.740 -27.676 -15.607  1.00 30.77           H  
ATOM   3193  HA  HIS B  13     -38.119 -27.875 -18.244  1.00 33.90           H  
ATOM   3194  HB3 HIS B  13     -38.534 -25.664 -17.293  1.00 34.07           H  
ATOM   3195  HB2 HIS B  13     -37.438 -25.524 -18.634  1.00 34.07           H  
ATOM   3196  HE1 HIS B  13     -33.802 -23.641 -16.158  1.00 37.17           H  
ATOM   3197  HD2 HIS B  13     -37.430 -25.156 -14.660  1.00 34.04           H  
ATOM   3198  HE2 HIS B  13     -35.237 -23.936 -14.105  1.00 33.41           H  
ATOM   3199  N   VAL B  14     -35.385 -28.954 -17.651  1.00 33.75           N  
ANISOU 3199  N   VAL B  14     4256   4204   4362    147    174    -68
ATOM   3200  CA  VAL B  14     -34.197 -29.634 -18.179  1.00 34.73           C  
ANISOU 3200  CA  VAL B  14     4360   4347   4486    159    210    -83
ATOM   3201  C   VAL B  14     -34.463 -30.194 -19.590  1.00 39.85           C  
ANISOU 3201  C   VAL B  14     5013   5033   5093    153    229   -123
ATOM   3202  O   VAL B  14     -35.545 -30.727 -19.836  1.00 34.27           O  
ANISOU 3202  O   VAL B  14     4322   4322   4375    146    221   -156
ATOM   3203  CB  VAL B  14     -33.747 -30.792 -17.236  1.00 38.05           C  
ANISOU 3203  CB  VAL B  14     4772   4727   4957    189    227    -97
ATOM   3204  CG1 VAL B  14     -32.697 -31.762 -17.825  1.00 42.02           C  
ANISOU 3204  CG1 VAL B  14     5259   5244   5462    215    267   -126
ATOM   3205  CG2 VAL B  14     -33.213 -30.237 -15.906  1.00 37.93           C  
ANISOU 3205  CG2 VAL B  14     4742   4697   4971    194    212    -55
ATOM   3206  H   VAL B  14     -35.806 -29.381 -16.838  1.00 33.75           H  
ATOM   3207  HA  VAL B  14     -33.396 -28.896 -18.246  1.00 34.73           H  
ATOM   3208  HB  VAL B  14     -34.629 -31.387 -16.995  1.00 38.05           H  
ATOM   3209 HG11 VAL B  14     -32.350 -32.469 -17.072  1.00 42.02           H  
ATOM   3210 HG12 VAL B  14     -33.094 -32.358 -18.647  1.00 42.02           H  
ATOM   3211 HG13 VAL B  14     -31.823 -31.223 -18.191  1.00 42.02           H  
ATOM   3212 HG21 VAL B  14     -32.991 -31.041 -15.206  1.00 37.93           H  
ATOM   3213 HG22 VAL B  14     -32.296 -29.668 -16.057  1.00 37.93           H  
ATOM   3214 HG23 VAL B  14     -33.936 -29.580 -15.429  1.00 37.93           H  
ATOM   3215  N   ARG B  15     -33.481 -30.027 -20.491  1.00 41.35           N  
ANISOU 3215  N   ARG B  15     5187   5271   5253    150    253   -123
ATOM   3216  CA  ARG B  15     -33.588 -30.368 -21.908  1.00 49.11           C  
ANISOU 3216  CA  ARG B  15     6170   6303   6185    140    270   -160
ATOM   3217  C   ARG B  15     -33.922 -31.855 -22.139  1.00 43.90           C  
ANISOU 3217  C   ARG B  15     5517   5616   5547    155    293   -227
ATOM   3218  O   ARG B  15     -33.107 -32.719 -21.817  1.00 44.77           O  
ANISOU 3218  O   ARG B  15     5620   5686   5701    184    315   -241
ATOM   3219  CB  ARG B  15     -32.297 -29.921 -22.629  1.00 54.55           C  
ANISOU 3219  CB  ARG B  15     6834   7050   6840    135    299   -154
ATOM   3220  CG  ARG B  15     -32.357 -30.053 -24.166  1.00 64.26           C  
ANISOU 3220  CG  ARG B  15     8065   8347   8003    114    308   -176
ATOM   3221  CD  ARG B  15     -31.103 -29.530 -24.892  1.00 74.77           C  
ANISOU 3221  CD  ARG B  15     9371   9746   9292    102    336   -164
ATOM   3222  NE  ARG B  15     -29.928 -30.401 -24.704  1.00 83.20           N  
ANISOU 3222  NE  ARG B  15    10409  10811  10391    131    372   -196
ATOM   3223  CZ  ARG B  15     -29.564 -31.455 -25.462  1.00 93.21           C  
ANISOU 3223  CZ  ARG B  15    11659  12111  11643    149    410   -256
ATOM   3224  NH1 ARG B  15     -30.263 -31.836 -26.543  1.00 95.73           N  
ANISOU 3224  NH1 ARG B  15    11985  12475  11911    131    418   -297
ATOM   3225  NH2 ARG B  15     -28.469 -32.146 -25.124  1.00 97.16           N1+
ANISOU 3225  NH2 ARG B  15    12132  12604  12178    187    440   -277
ATOM   3226  H   ARG B  15     -32.617 -29.591 -20.205  1.00 41.35           H  
ATOM   3227  HA  ARG B  15     -34.406 -29.765 -22.308  1.00 49.11           H  
ATOM   3228  HB3 ARG B  15     -31.449 -30.487 -22.241  1.00 54.55           H  
ATOM   3229  HB2 ARG B  15     -32.101 -28.877 -22.380  1.00 54.55           H  
ATOM   3230  HG3 ARG B  15     -33.254 -29.593 -24.583  1.00 64.26           H  
ATOM   3231  HG2 ARG B  15     -32.449 -31.118 -24.386  1.00 64.26           H  
ATOM   3232  HD3 ARG B  15     -30.807 -28.593 -24.421  1.00 74.77           H  
ATOM   3233  HD2 ARG B  15     -31.302 -29.279 -25.935  1.00 74.77           H  
ATOM   3234  HE  ARG B  15     -29.368 -30.193 -23.890  1.00 83.20           H  
ATOM   3235 HH12 ARG B  15     -29.970 -32.630 -27.094  1.00 95.73           H  
ATOM   3236 HH11 ARG B  15     -31.090 -31.325 -26.813  1.00 95.73           H  
ATOM   3237 HH22 ARG B  15     -28.175 -32.941 -25.673  1.00 97.16           H  
ATOM   3238 HH21 ARG B  15     -27.925 -31.881 -24.315  1.00 97.16           H  
ATOM   3239  N   GLY B  16     -35.120 -32.095 -22.695  1.00 49.15           N  
ANISOU 3239  N   GLY B  16     6195   6300   6179    136    288   -266
ATOM   3240  CA  GLY B  16     -35.606 -33.416 -23.084  1.00 50.14           C  
ANISOU 3240  CA  GLY B  16     6331   6399   6321    139    315   -339
ATOM   3241  C   GLY B  16     -36.612 -34.021 -22.091  1.00 52.03           C  
ANISOU 3241  C   GLY B  16     6590   6585   6591    128    294   -350
ATOM   3242  O   GLY B  16     -37.200 -35.044 -22.439  1.00 56.81           O  
ANISOU 3242  O   GLY B  16     7207   7189   7186    108    307   -412
ATOM   3243  H   GLY B  16     -35.727 -31.315 -22.900  1.00 49.15           H  
ATOM   3244  HA3 GLY B  16     -34.782 -34.118 -23.223  1.00 50.14           H  
ATOM   3245  HA2 GLY B  16     -36.095 -33.321 -24.054  1.00 50.14           H  
ATOM   3246  N   VAL B  17     -36.838 -33.436 -20.894  1.00 48.31           N  
ANISOU 3246  N   VAL B  17     6122   6080   6152    134    264   -298
ATOM   3247  CA  VAL B  17     -37.797 -33.986 -19.917  1.00 47.07           C  
ANISOU 3247  CA  VAL B  17     5982   5868   6034    127    252   -310
ATOM   3248  C   VAL B  17     -39.261 -33.682 -20.299  1.00 46.52           C  
ANISOU 3248  C   VAL B  17     5914   5837   5922     94    225   -331
ATOM   3249  O   VAL B  17     -40.093 -34.584 -20.211  1.00 44.33           O  
ANISOU 3249  O   VAL B  17     5648   5534   5658     74    233   -375
ATOM   3250  CB  VAL B  17     -37.538 -33.546 -18.442  1.00 46.63           C  
ANISOU 3250  CB  VAL B  17     5924   5768   6023    144    232   -254
ATOM   3251  CG1 VAL B  17     -36.082 -33.807 -18.021  1.00 45.84           C  
ANISOU 3251  CG1 VAL B  17     5814   5643   5959    179    255   -230
ATOM   3252  CG2 VAL B  17     -38.002 -32.131 -18.034  1.00 49.40           C  
ANISOU 3252  CG2 VAL B  17     6267   6150   6350    136    191   -204
ATOM   3253  H   VAL B  17     -36.338 -32.599 -20.628  1.00 48.31           H  
ATOM   3254  HA  VAL B  17     -37.689 -35.073 -19.931  1.00 47.07           H  
ATOM   3255  HB  VAL B  17     -38.129 -34.222 -17.821  1.00 46.63           H  
ATOM   3256 HG11 VAL B  17     -35.931 -33.593 -16.963  1.00 45.84           H  
ATOM   3257 HG12 VAL B  17     -35.807 -34.849 -18.184  1.00 45.84           H  
ATOM   3258 HG13 VAL B  17     -35.385 -33.189 -18.585  1.00 45.84           H  
ATOM   3259 HG21 VAL B  17     -37.641 -31.868 -17.039  1.00 49.40           H  
ATOM   3260 HG22 VAL B  17     -37.653 -31.367 -18.723  1.00 49.40           H  
ATOM   3261 HG23 VAL B  17     -39.089 -32.061 -17.996  1.00 49.40           H  
ATOM   3262  N   GLY B  18     -39.536 -32.445 -20.758  1.00 49.62           N  
ANISOU 3262  N   GLY B  18     6296   6285   6272     91    194   -293
ATOM   3263  CA  GLY B  18     -40.848 -31.978 -21.212  1.00 45.77           C  
ANISOU 3263  CA  GLY B  18     5804   5839   5747     74    158   -292
ATOM   3264  C   GLY B  18     -41.918 -32.123 -20.118  1.00 51.82           C  
ANISOU 3264  C   GLY B  18     6574   6569   6546     62    145   -309
ATOM   3265  O   GLY B  18     -41.753 -31.623 -19.004  1.00 47.57           O  
ANISOU 3265  O   GLY B  18     6039   5980   6053     77    133   -270
ATOM   3266  H   GLY B  18     -38.783 -31.774 -20.803  1.00 49.62           H  
ATOM   3267  HA3 GLY B  18     -41.134 -32.528 -22.110  1.00 45.77           H  
ATOM   3268  HA2 GLY B  18     -40.771 -30.927 -21.491  1.00 45.77           H  
ATOM   3269  N   SER B  19     -43.014 -32.817 -20.466  1.00 48.86           N  
ANISOU 3269  N   SER B  19     6194   6227   6142     30    146   -366
ATOM   3270  CA  SER B  19     -44.148 -33.146 -19.597  1.00 45.17           C  
ANISOU 3270  CA  SER B  19     5724   5749   5688      7    131   -385
ATOM   3271  C   SER B  19     -43.816 -34.065 -18.399  1.00 44.56           C  
ANISOU 3271  C   SER B  19     5668   5581   5680      5    155   -388
ATOM   3272  O   SER B  19     -44.592 -34.085 -17.444  1.00 54.70           O  
ANISOU 3272  O   SER B  19     6951   6845   6985     -8    143   -384
ATOM   3273  CB  SER B  19     -45.277 -33.724 -20.477  1.00 49.95           C  
ANISOU 3273  CB  SER B  19     6315   6421   6240    -36    133   -453
ATOM   3274  OG  SER B  19     -44.952 -35.002 -20.995  1.00 45.66           O  
ANISOU 3274  OG  SER B  19     5783   5876   5687    -57    173   -512
ATOM   3275  H   SER B  19     -43.072 -33.201 -21.399  1.00 48.86           H  
ATOM   3276  HA  SER B  19     -44.506 -32.203 -19.180  1.00 45.17           H  
ATOM   3277  HB3 SER B  19     -45.504 -33.050 -21.304  1.00 49.95           H  
ATOM   3278  HB2 SER B  19     -46.194 -33.816 -19.894  1.00 49.95           H  
ATOM   3279  HG  SER B  19     -45.035 -35.649 -20.290  1.00 45.66           H  
ATOM   3280  N   ARG B  20     -42.676 -34.778 -18.453  1.00 40.07           N  
ANISOU 3280  N   ARG B  20     5116   4961   5147     27    187   -382
ATOM   3281  CA  ARG B  20     -42.160 -35.626 -17.372  1.00 38.64           C  
ANISOU 3281  CA  ARG B  20     4956   4695   5030     34    210   -377
ATOM   3282  C   ARG B  20     -41.437 -34.838 -16.260  1.00 35.07           C  
ANISOU 3282  C   ARG B  20     4496   4217   4609     68    191   -306
ATOM   3283  O   ARG B  20     -40.978 -35.461 -15.306  1.00 35.19           O  
ANISOU 3283  O   ARG B  20     4524   4171   4673     82    207   -291
ATOM   3284  CB  ARG B  20     -41.227 -36.713 -17.947  1.00 39.75           C  
ANISOU 3284  CB  ARG B  20     5114   4796   5189     48    257   -410
ATOM   3285  CG  ARG B  20     -41.845 -37.565 -19.070  1.00 41.90           C  
ANISOU 3285  CG  ARG B  20     5397   5089   5431      6    280   -491
ATOM   3286  CD  ARG B  20     -40.880 -38.671 -19.516  1.00 45.89           C  
ANISOU 3286  CD  ARG B  20     5926   5541   5966     25    331   -528
ATOM   3287  NE  ARG B  20     -41.391 -39.455 -20.652  1.00 46.71           N  
ANISOU 3287  NE  ARG B  20     6045   5655   6046    -22    358   -615
ATOM   3288  CZ  ARG B  20     -40.782 -40.513 -21.224  1.00 50.67           C  
ANISOU 3288  CZ  ARG B  20     6571   6112   6567    -15    408   -670
ATOM   3289  NH1 ARG B  20     -41.396 -41.144 -22.233  1.00 50.68           N  
ANISOU 3289  NH1 ARG B  20     6586   6126   6542    -68    434   -757
ATOM   3290  NH2 ARG B  20     -39.582 -40.956 -20.815  1.00 51.25           N1+
ANISOU 3290  NH2 ARG B  20     6654   6131   6685     42    432   -642
ATOM   3291  H   ARG B  20     -42.081 -34.699 -19.268  1.00 40.07           H  
ATOM   3292  HA  ARG B  20     -43.007 -36.131 -16.904  1.00 38.64           H  
ATOM   3293  HB3 ARG B  20     -40.923 -37.385 -17.143  1.00 39.75           H  
ATOM   3294  HB2 ARG B  20     -40.304 -36.258 -18.306  1.00 39.75           H  
ATOM   3295  HG3 ARG B  20     -42.176 -36.966 -19.920  1.00 41.90           H  
ATOM   3296  HG2 ARG B  20     -42.739 -38.030 -18.652  1.00 41.90           H  
ATOM   3297  HD3 ARG B  20     -40.791 -39.386 -18.698  1.00 45.89           H  
ATOM   3298  HD2 ARG B  20     -39.884 -38.274 -19.711  1.00 45.89           H  
ATOM   3299  HE  ARG B  20     -42.290 -39.167 -21.010  1.00 46.71           H  
ATOM   3300 HH12 ARG B  20     -40.960 -41.939 -22.678  1.00 50.68           H  
ATOM   3301 HH11 ARG B  20     -42.299 -40.831 -22.558  1.00 50.68           H  
ATOM   3302 HH22 ARG B  20     -39.143 -41.752 -21.254  1.00 51.25           H  
ATOM   3303 HH21 ARG B  20     -39.091 -40.476 -20.069  1.00 51.25           H  
ATOM   3304  N   GLY B  21     -41.340 -33.503 -16.383  1.00 29.30           N  
ANISOU 3304  N   GLY B  21     3746   3532   3852     81    159   -266
ATOM   3305  CA  GLY B  21     -40.672 -32.635 -15.415  1.00 28.04           C  
ANISOU 3305  CA  GLY B  21     3579   3357   3717    108    143   -207
ATOM   3306  C   GLY B  21     -41.519 -32.336 -14.164  1.00 27.11           C  
ANISOU 3306  C   GLY B  21     3454   3234   3610    100    113   -186
ATOM   3307  O   GLY B  21     -40.999 -31.701 -13.248  1.00 26.22           O  
ANISOU 3307  O   GLY B  21     3334   3119   3510    116     96   -143
ATOM   3308  H   GLY B  21     -41.735 -33.057 -17.200  1.00 29.30           H  
ATOM   3309  HA3 GLY B  21     -40.442 -31.690 -15.907  1.00 28.04           H  
ATOM   3310  HA2 GLY B  21     -39.722 -33.078 -15.113  1.00 28.04           H  
ATOM   3311  N   PHE B  22     -42.792 -32.770 -14.119  1.00 27.24           N  
ANISOU 3311  N   PHE B  22     3473   3252   3623     73    109   -219
ATOM   3312  CA  PHE B  22     -43.736 -32.517 -13.028  1.00 25.83           C  
ANISOU 3312  CA  PHE B  22     3283   3078   3450     64     82   -204
ATOM   3313  C   PHE B  22     -44.250 -33.863 -12.469  1.00 28.05           C  
ANISOU 3313  C   PHE B  22     3577   3325   3756     33    100   -230
ATOM   3314  O   PHE B  22     -44.511 -34.766 -13.266  1.00 27.16           O  
ANISOU 3314  O   PHE B  22     3477   3205   3635      6    124   -277
ATOM   3315  CB  PHE B  22     -44.911 -31.697 -13.610  1.00 26.70           C  
ANISOU 3315  CB  PHE B  22     3376   3252   3514     60     51   -214
ATOM   3316  CG  PHE B  22     -45.891 -31.159 -12.578  1.00 24.69           C  
ANISOU 3316  CG  PHE B  22     3105   3014   3261     57     23   -205
ATOM   3317  CD1 PHE B  22     -47.038 -31.896 -12.214  1.00 24.04           C  
ANISOU 3317  CD1 PHE B  22     3013   2945   3174     21     24   -239
ATOM   3318  CE1 PHE B  22     -47.843 -31.458 -11.170  1.00 24.24           C  
ANISOU 3318  CE1 PHE B  22     3017   2992   3198     20      1   -232
ATOM   3319  CZ  PHE B  22     -47.513 -30.308 -10.464  1.00 23.74           C  
ANISOU 3319  CZ  PHE B  22     2946   2929   3142     55    -20   -194
ATOM   3320  CD2 PHE B  22     -45.559 -30.007 -11.836  1.00 23.62           C  
ANISOU 3320  CD2 PHE B  22     2963   2876   3134     85      2   -164
ATOM   3321  CE2 PHE B  22     -46.373 -29.587 -10.794  1.00 24.40           C  
ANISOU 3321  CE2 PHE B  22     3045   2989   3235     86    -19   -160
ATOM   3322  H   PHE B  22     -43.154 -33.312 -14.892  1.00 27.24           H  
ATOM   3323  HA  PHE B  22     -43.239 -31.925 -12.262  1.00 25.83           H  
ATOM   3324  HB3 PHE B  22     -45.461 -32.287 -14.345  1.00 26.70           H  
ATOM   3325  HB2 PHE B  22     -44.511 -30.848 -14.161  1.00 26.70           H  
ATOM   3326  HD1 PHE B  22     -47.288 -32.808 -12.737  1.00 24.04           H  
ATOM   3327  HE1 PHE B  22     -48.723 -32.022 -10.901  1.00 24.24           H  
ATOM   3328  HZ  PHE B  22     -48.139 -29.978  -9.647  1.00 23.74           H  
ATOM   3329  HD2 PHE B  22     -44.657 -29.462 -12.063  1.00 23.62           H  
ATOM   3330  HE2 PHE B  22     -46.104 -28.707 -10.229  1.00 24.40           H  
ATOM   3331  N   PRO B  23     -44.461 -33.973 -11.135  1.00 26.14           N  
ANISOU 3331  N   PRO B  23     3331   3059   3539     30     93   -204
ATOM   3332  CA  PRO B  23     -44.098 -32.999 -10.090  1.00 25.41           C  
ANISOU 3332  CA  PRO B  23     3222   2974   3455     56     69   -157
ATOM   3333  C   PRO B  23     -42.633 -33.133  -9.646  1.00 24.73           C  
ANISOU 3333  C   PRO B  23     3142   2853   3401     85     86   -121
ATOM   3334  O   PRO B  23     -42.090 -34.238  -9.641  1.00 24.78           O  
ANISOU 3334  O   PRO B  23     3167   2818   3430     89    117   -128
ATOM   3335  CB  PRO B  23     -45.060 -33.356  -8.953  1.00 27.04           C  
ANISOU 3335  CB  PRO B  23     3421   3178   3673     33     61   -153
ATOM   3336  CG  PRO B  23     -45.243 -34.861  -9.058  1.00 28.85           C  
ANISOU 3336  CG  PRO B  23     3673   3367   3919      2     92   -179
ATOM   3337  CD  PRO B  23     -45.192 -35.109 -10.564  1.00 28.80           C  
ANISOU 3337  CD  PRO B  23     3681   3365   3896     -5    110   -222
ATOM   3338  HA  PRO B  23     -44.295 -31.970 -10.385  1.00 25.41           H  
ATOM   3339  HB3 PRO B  23     -46.009 -32.858  -9.142  1.00 27.04           H  
ATOM   3340  HB2 PRO B  23     -44.714 -33.037  -7.969  1.00 27.04           H  
ATOM   3341  HG3 PRO B  23     -46.161 -35.219  -8.589  1.00 28.85           H  
ATOM   3342  HG2 PRO B  23     -44.406 -35.364  -8.573  1.00 28.85           H  
ATOM   3343  HD2 PRO B  23     -44.720 -36.065 -10.798  1.00 28.80           H  
ATOM   3344  HD3 PRO B  23     -46.201 -35.117 -10.978  1.00 28.80           H  
ATOM   3345  N   LEU B  24     -42.040 -32.004  -9.229  1.00 22.70           N  
ANISOU 3345  N   LEU B  24     2869   2609   3144    105     68    -86
ATOM   3346  CA  LEU B  24     -40.761 -31.964  -8.520  1.00 22.82           C  
ANISOU 3346  CA  LEU B  24     2879   2608   3184    128     80    -49
ATOM   3347  C   LEU B  24     -40.924 -32.573  -7.117  1.00 22.15           C  
ANISOU 3347  C   LEU B  24     2790   2503   3122    124     81    -28
ATOM   3348  O   LEU B  24     -41.842 -32.176  -6.400  1.00 22.59           O  
ANISOU 3348  O   LEU B  24     2836   2576   3171    105     62    -29
ATOM   3349  CB  LEU B  24     -40.285 -30.500  -8.394  1.00 22.69           C  
ANISOU 3349  CB  LEU B  24     2846   2619   3154    137     61    -26
ATOM   3350  CG  LEU B  24     -39.945 -29.798  -9.726  1.00 24.27           C  
ANISOU 3350  CG  LEU B  24     3054   2838   3328    140     60    -37
ATOM   3351  CD1 LEU B  24     -39.628 -28.309  -9.495  1.00 24.69           C  
ANISOU 3351  CD1 LEU B  24     3101   2908   3370    140     41    -14
ATOM   3352  CD2 LEU B  24     -38.802 -30.493 -10.484  1.00 27.46           C  
ANISOU 3352  CD2 LEU B  24     3461   3234   3736    153     89    -40
ATOM   3353  H   LEU B  24     -42.572 -31.144  -9.220  1.00 22.70           H  
ATOM   3354  HA  LEU B  24     -40.030 -32.543  -9.084  1.00 22.82           H  
ATOM   3355  HB3 LEU B  24     -39.404 -30.475  -7.753  1.00 22.69           H  
ATOM   3356  HB2 LEU B  24     -41.050 -29.923  -7.869  1.00 22.69           H  
ATOM   3357  HG  LEU B  24     -40.833 -29.831 -10.359  1.00 24.27           H  
ATOM   3358 HD11 LEU B  24     -40.030 -27.701 -10.304  1.00 24.69           H  
ATOM   3359 HD12 LEU B  24     -40.055 -27.938  -8.563  1.00 24.69           H  
ATOM   3360 HD13 LEU B  24     -38.555 -28.123  -9.448  1.00 24.69           H  
ATOM   3361 HD21 LEU B  24     -38.150 -29.779 -10.988  1.00 27.46           H  
ATOM   3362 HD22 LEU B  24     -38.178 -31.080  -9.814  1.00 27.46           H  
ATOM   3363 HD23 LEU B  24     -39.200 -31.165 -11.245  1.00 27.46           H  
ATOM   3364  N   ARG B  25     -40.032 -33.502  -6.737  1.00 23.42           N  
ANISOU 3364  N   ARG B  25     2955   2634   3308    145    105     -5
ATOM   3365  CA  ARG B  25     -40.024 -34.087  -5.397  1.00 24.33           C  
ANISOU 3365  CA  ARG B  25     3067   2735   3442    147    106     26
ATOM   3366  C   ARG B  25     -39.420 -33.102  -4.388  1.00 23.63           C  
ANISOU 3366  C   ARG B  25     2944   2689   3345    154     83     60
ATOM   3367  O   ARG B  25     -38.228 -32.807  -4.465  1.00 24.11           O  
ANISOU 3367  O   ARG B  25     2986   2770   3402    175     84     76
ATOM   3368  CB  ARG B  25     -39.307 -35.450  -5.394  1.00 28.30           C  
ANISOU 3368  CB  ARG B  25     3586   3191   3974    178    138     48
ATOM   3369  CG  ARG B  25     -39.277 -36.112  -3.996  1.00 33.36           C  
ANISOU 3369  CG  ARG B  25     4224   3823   4628    178    137     92
ATOM   3370  CD  ARG B  25     -38.915 -37.605  -4.011  1.00 41.89           C  
ANISOU 3370  CD  ARG B  25     5338   4836   5741    199    171    110
ATOM   3371  NE  ARG B  25     -39.998 -38.433  -4.571  1.00 47.13           N  
ANISOU 3371  NE  ARG B  25     6042   5454   6411    159    189     64
ATOM   3372  CZ  ARG B  25     -39.980 -39.758  -4.800  1.00 54.40           C  
ANISOU 3372  CZ  ARG B  25     7006   6301   7361    165    226     57
ATOM   3373  NH1 ARG B  25     -38.908 -40.517  -4.524  1.00 54.21           N  
ANISOU 3373  NH1 ARG B  25     6991   6238   7365    220    248    101
ATOM   3374  NH2 ARG B  25     -41.073 -40.329  -5.319  1.00 59.41           N1+
ANISOU 3374  NH2 ARG B  25     7673   6902   7996    117    242      6
ATOM   3375  H   ARG B  25     -39.289 -33.782  -7.365  1.00 23.42           H  
ATOM   3376  HA  ARG B  25     -41.059 -34.287  -5.116  1.00 24.33           H  
ATOM   3377  HB3 ARG B  25     -38.284 -35.337  -5.753  1.00 28.30           H  
ATOM   3378  HB2 ARG B  25     -39.803 -36.105  -6.110  1.00 28.30           H  
ATOM   3379  HG3 ARG B  25     -40.284 -36.018  -3.587  1.00 33.36           H  
ATOM   3380  HG2 ARG B  25     -38.633 -35.581  -3.293  1.00 33.36           H  
ATOM   3381  HD3 ARG B  25     -38.593 -37.947  -3.028  1.00 41.89           H  
ATOM   3382  HD2 ARG B  25     -38.070 -37.741  -4.687  1.00 41.89           H  
ATOM   3383  HE  ARG B  25     -40.852 -37.938  -4.797  1.00 47.13           H  
ATOM   3384 HH12 ARG B  25     -38.917 -41.510  -4.703  1.00 54.21           H  
ATOM   3385 HH11 ARG B  25     -38.085 -40.092  -4.120  1.00 54.21           H  
ATOM   3386 HH22 ARG B  25     -41.102 -41.319  -5.510  1.00 59.41           H  
ATOM   3387 HH21 ARG B  25     -41.889 -39.760  -5.510  1.00 59.41           H  
ATOM   3388  N   LEU B  26     -40.266 -32.623  -3.467  1.00 23.30           N  
ANISOU 3388  N   LEU B  26     2890   2666   3293    131     64     64
ATOM   3389  CA  LEU B  26     -39.903 -31.686  -2.415  1.00 23.83           C  
ANISOU 3389  CA  LEU B  26     2926   2778   3349    130     43     86
ATOM   3390  C   LEU B  26     -39.399 -32.439  -1.179  1.00 25.17           C  
ANISOU 3390  C   LEU B  26     3080   2956   3528    143     49    131
ATOM   3391  O   LEU B  26     -40.131 -33.257  -0.622  1.00 26.91           O  
ANISOU 3391  O   LEU B  26     3311   3157   3754    132     55    144
ATOM   3392  CB  LEU B  26     -41.127 -30.793  -2.118  1.00 23.50           C  
ANISOU 3392  CB  LEU B  26     2876   2761   3289    103     19     61
ATOM   3393  CG  LEU B  26     -41.035 -29.842  -0.900  1.00 24.78           C  
ANISOU 3393  CG  LEU B  26     3009   2967   3439     96      0     70
ATOM   3394  CD1 LEU B  26     -39.819 -28.889  -0.956  1.00 25.63           C  
ANISOU 3394  CD1 LEU B  26     3110   3085   3543    105     -3     69
ATOM   3395  CD2 LEU B  26     -42.368 -29.089  -0.723  1.00 24.80           C  
ANISOU 3395  CD2 LEU B  26     3005   2990   3425     76    -18     40
ATOM   3396  H   LEU B  26     -41.225 -32.949  -3.457  1.00 23.30           H  
ATOM   3397  HA  LEU B  26     -39.106 -31.044  -2.792  1.00 23.83           H  
ATOM   3398  HB3 LEU B  26     -42.001 -31.433  -1.978  1.00 23.50           H  
ATOM   3399  HB2 LEU B  26     -41.333 -30.203  -3.008  1.00 23.50           H  
ATOM   3400  HG  LEU B  26     -40.913 -30.453  -0.005  1.00 24.78           H  
ATOM   3401 HD11 LEU B  26     -40.103 -27.837  -0.940  1.00 25.63           H  
ATOM   3402 HD12 LEU B  26     -39.164 -29.055  -0.100  1.00 25.63           H  
ATOM   3403 HD13 LEU B  26     -39.212 -29.029  -1.849  1.00 25.63           H  
ATOM   3404 HD21 LEU B  26     -42.242 -28.023  -0.541  1.00 24.80           H  
ATOM   3405 HD22 LEU B  26     -43.010 -29.183  -1.599  1.00 24.80           H  
ATOM   3406 HD23 LEU B  26     -42.920 -29.501   0.121  1.00 24.80           H  
ATOM   3407  N   GLN B  27     -38.178 -32.092  -0.758  1.00 25.32           N  
ANISOU 3407  N   GLN B  27     3069   3009   3541    162     45    157
ATOM   3408  CA  GLN B  27     -37.580 -32.468   0.520  1.00 28.67           C  
ANISOU 3408  CA  GLN B  27     3465   3467   3961    174     43    204
ATOM   3409  C   GLN B  27     -37.111 -31.172   1.189  1.00 27.67           C  
ANISOU 3409  C   GLN B  27     3298   3404   3809    155     21    200
ATOM   3410  O   GLN B  27     -36.565 -30.314   0.498  1.00 27.75           O  
ANISOU 3410  O   GLN B  27     3305   3424   3815    148     18    175
ATOM   3411  CB  GLN B  27     -36.380 -33.412   0.278  1.00 31.26           C  
ANISOU 3411  CB  GLN B  27     3789   3781   4305    221     65    240
ATOM   3412  CG  GLN B  27     -36.711 -34.770  -0.381  1.00 34.56           C  
ANISOU 3412  CG  GLN B  27     4254   4125   4752    238     91    241
ATOM   3413  CD  GLN B  27     -37.678 -35.675   0.392  1.00 43.39           C  
ANISOU 3413  CD  GLN B  27     5391   5216   5877    224     95    267
ATOM   3414  OE1 GLN B  27     -38.378 -36.480  -0.219  1.00 49.00           O  
ANISOU 3414  OE1 GLN B  27     6079   5970   6568    205     78    289
ATOM   3415  NE2 GLN B  27     -37.712 -35.584   1.724  1.00 49.52           N  
ANISOU 3415  NE2 GLN B  27     6215   5920   6680    228    122    259
ATOM   3416  H   GLN B  27     -37.652 -31.412  -1.292  1.00 25.32           H  
ATOM   3417  HA  GLN B  27     -38.320 -32.942   1.166  1.00 28.67           H  
ATOM   3418  HB3 GLN B  27     -35.863 -33.592   1.221  1.00 31.26           H  
ATOM   3419  HB2 GLN B  27     -35.650 -32.903  -0.352  1.00 31.26           H  
ATOM   3420  HG3 GLN B  27     -35.786 -35.328  -0.532  1.00 34.56           H  
ATOM   3421  HG2 GLN B  27     -37.124 -34.602  -1.376  1.00 34.56           H  
ATOM   3422 HE22 GLN B  27     -38.337 -36.175   2.252  1.00 49.52           H  
ATOM   3423 HE21 GLN B  27     -37.116 -34.931   2.214  1.00 49.52           H  
ATOM   3424  N   ALA B  28     -37.321 -31.052   2.508  1.00 25.70           N  
ANISOU 3424  N   ALA B  28     3022   3198   3542    141      9    219
ATOM   3425  CA  ALA B  28     -36.976 -29.861   3.281  1.00 27.06           C  
ANISOU 3425  CA  ALA B  28     3157   3435   3689    116     -9    205
ATOM   3426  C   ALA B  28     -35.944 -30.167   4.371  1.00 29.92           C  
ANISOU 3426  C   ALA B  28     3474   3864   4031    126    -13    249
ATOM   3427  O   ALA B  28     -35.993 -31.227   4.995  1.00 33.55           O  
ANISOU 3427  O   ALA B  28     3931   4324   4490    146     -8    294
ATOM   3428  CB  ALA B  28     -38.246 -29.276   3.904  1.00 29.81           C  
ANISOU 3428  CB  ALA B  28     3510   3788   4025     82    -24    169
ATOM   3429  H   ALA B  28     -37.767 -31.804   3.022  1.00 25.70           H  
ATOM   3430  HA  ALA B  28     -36.561 -29.091   2.633  1.00 27.06           H  
ATOM   3431  HB1 ALA B  28     -38.016 -28.388   4.494  1.00 29.81           H  
ATOM   3432  HB2 ALA B  28     -38.948 -28.974   3.129  1.00 29.81           H  
ATOM   3433  HB3 ALA B  28     -38.743 -29.995   4.557  1.00 29.81           H  
ATOM   3434  N   THR B  29     -35.062 -29.183   4.594  1.00 29.57           N  
ANISOU 3434  N   THR B  29     3394   3874   3967    111    -20    237
ATOM   3435  CA  THR B  29     -34.113 -29.121   5.706  1.00 32.11           C  
ANISOU 3435  CA  THR B  29     3659   4284   4256    109    -28    265
ATOM   3436  C   THR B  29     -34.666 -28.230   6.836  1.00 29.61           C  
ANISOU 3436  C   THR B  29     3324   4012   3912     62    -45    233
ATOM   3437  O   THR B  29     -34.406 -28.519   8.004  1.00 32.02           O  
ANISOU 3437  O   THR B  29     3590   4388   4187     57    -54    259
ATOM   3438  CB  THR B  29     -32.762 -28.521   5.227  1.00 31.64           C  
ANISOU 3438  CB  THR B  29     3570   4262   4186    104    -24    255
ATOM   3439  OG1 THR B  29     -32.198 -29.397   4.271  1.00 41.53           O  
ANISOU 3439  OG1 THR B  29     4846   5466   5466    142     -6    266
ATOM   3440  CG2 THR B  29     -31.701 -28.269   6.315  1.00 39.53           C  
ANISOU 3440  CG2 THR B  29     4503   5368   5149    103    -32    283
ATOM   3441  H   THR B  29     -35.122 -28.346   4.029  1.00 29.57           H  
ATOM   3442  HA  THR B  29     -33.936 -30.121   6.110  1.00 32.11           H  
ATOM   3443  HB  THR B  29     -32.951 -27.580   4.712  1.00 31.64           H  
ATOM   3444  HG1 THR B  29     -32.803 -29.469   3.529  1.00 41.53           H  
ATOM   3445 HG21 THR B  29     -30.753 -27.964   5.870  1.00 39.53           H  
ATOM   3446 HG22 THR B  29     -31.997 -27.471   6.997  1.00 39.53           H  
ATOM   3447 HG23 THR B  29     -31.516 -29.168   6.904  1.00 39.53           H  
ATOM   3448  N   GLU B  30     -35.440 -27.191   6.472  1.00 24.79           N
[truncated: 182,732 more chars]
